# Supplementary material for: The Utility of Shallow RNA-Seq for Documenting Differential Gene Expression in Genes with High and Low Levels of Expression
Source: PLoS One. 2013 Dec 16;8(12):e84160. doi: 10.1371/journal.pone.0084160 (PMC3865247; doi:10.1371/journal.pone.0084160)
Supplement: Table S2 — Results of RNA-Seq analyses for Sting gland and digestive tract using DESeq and NOISeq. Differentially expressed genes, expression levels, and p values are included. (XLSX) [file pone.0084160.s003.xlsx]

## Sheet: Sting gland DESeq analyses
Sting gland 1M reads	baseMean	NURSE	FORAGER	foldChange	log2FoldChange	pval	padj		Sting gland 3M reads	baseMean	NURSE	FORAGER	foldChange	log2FoldChange	pval	padj		Sting gland 6M reads	baseMean	NURSE	FORAGER	foldChange	log2FoldChange	pval	padj		Sting gland 12M reads	baseMean	NURSE	FORAGER	foldChange	log2FoldChange	pval	padj
GB10070	45.5974	67.8056	23.3892	0.344945	-1.53556	0.000622747	0.0320182		GB10070	142.533	195.84	89.227	0.455612	-1.13412	5.52295e-05	0.0030256		GB10044	60.888	33.2044	88.5715	2.66746	1.41547	0.000618449	0.0152406		GB10044	133.751	78.2011	189.301	2.42069	1.27542	0.00157382	0.0232381
GB10094	1088.37	1358.77	817.973	0.601997	-0.732172	0.000192044	0.0128029		GB10094	3273.93	4004.84	2543.02	0.634986	-0.655203	6.29193e-05	0.00334838		GB10049	149.798	261.531	38.0653	0.145548	-2.78043	0.00272059	0.0466744		GB10070	581.496	793.227	369.766	0.466153	-1.10112	6.10977e-09	6.21897e-07
GB10186	380.205	491.604	268.806	0.546794	-0.870931	0.000116614	0.00889428		GB10103	273.342	361.794	184.891	0.51104	-0.968492	0.00159987	0.0405984		GB10070	282.783	390.84	174.725	0.44705	-1.16149	4.55733e-07	3.99315e-05		GB10094	13294.9	16393.7	10196.1	0.621954	-0.685121	7.19936e-07	4.4156e-05
GB10188	39.5562	19.0707	60.0418	3.14838	1.65461	0.000781045	0.0373904		GB10186	1187.94	1517.53	858.347	0.565623	-0.822088	2.50662e-06	0.000214167		GB10094	6629.96	8195.02	5064.9	0.618047	-0.694212	7.53677e-06	0.000412257		GB10104	237.404	302.651	172.156	0.568826	-0.813941	0.00118713	0.0188366
GB10209	18.68	33.0762	4.2837	0.12951	-2.94887	6.81444e-05	0.00578585		GB10192	5538.49	6575.7	4501.28	0.684532	-0.546809	0.000654047	0.0204401		GB10103	544.503	716.236	372.77	0.520458	-0.942147	0.000381626	0.0103774		GB10105	1553.66	1231.08	1876.23	1.52405	0.607914	0.000102518	0.00273228
GB10238	577.892	732.184	423.601	0.578545	-0.789499	0.000147383	0.0106972		GB10209	60.7689	106.485	15.0531	0.141364	-2.82251	6.33663e-10	1.40507e-07		GB10105	787.348	612.613	962.083	1.57046	0.651186	0.00184963	0.0348666		GB10136	849.812	628.888	1070.74	1.70259	0.76773	3.76796e-05	0.00122209
GB10277	341.806	460.296	223.315	0.485155	-1.04348	7.51245e-06	0.00104019		GB10215	37.1494	17.9434	56.3555	3.14074	1.6511	0.000975323	0.0281213		GB10136	417.462	311.35	523.573	1.68162	0.749853	0.000421956	0.0113077		GB10139	6930.2	5730.81	8129.59	1.41858	0.504443	0.00160409	0.0236025
GB10285	411.248	238.288	584.207	2.45168	1.29377	7.20772e-09	2.09256e-06		GB10219	284.937	369.781	200.093	0.541113	-0.885999	0.000304401	0.0114383		GB10161	214.165	271.553	156.778	0.577339	-0.792511	0.00184812	0.0348666		GB10140	153.998	206.555	101.442	0.491112	-1.02588	0.000438755	0.00876411
GB10330	19.0606	2.91691	35.2043	12.069	3.59324	7.86434e-06	0.0010564		GB10223	85.1582	152.232	18.0841	0.118793	-3.07348	5.3117e-06	0.000412232		GB10186	2337.31	2990.62	1684.01	0.563096	-0.828548	2.65888e-07	2.5161e-05		GB10161	431.575	561.922	301.228	0.536068	-0.899511	0.00127165	0.0196245
GB10355	126161	222519	29803.1	0.133935	-2.9004	0.000332917	0.0198427		GB10238	1812.7	2321.07	1304.33	0.561952	-0.831482	7.44637e-07	7.70534e-05		GB10192	11016	13118.8	8913.26	0.679428	-0.557607	0.000274172	0.00817124		GB10186	4714.27	6101.16	3327.38	0.545368	-0.874698	8.10532e-10	1.02042e-07
GB10397	247.49	384.75	110.229	0.286494	-1.80342	6.63551e-05	0.00574227		GB10277	990.024	1317.95	662.097	0.502368	-0.993183	1.63568e-07	2.03108e-05		GB10209	142.088	247.686	36.4902	0.147324	-2.76293	2.9657e-08	3.50806e-06		GB10188	508.712	400.996	616.428	1.53724	0.620345	0.00161083	0.0236025
GB10413	1294.99	1760.07	829.908	0.47152	-1.08461	2.27855e-08	5.69637e-06		GB10279	122.398	160.136	84.6605	0.52868	-0.919534	0.00181662	0.0454789		GB10219	572.828	719.799	425.857	0.591633	-0.757224	9.95097e-05	0.00363575		GB10192	22413.2	26709.1	18117.4	0.678324	-0.559954	4.21162e-05	0.00133433
GB10483	717.077	253.411	1180.74	4.65939	2.22014	1.95767e-24	1.95767e-21		GB10285	1220.3	720.576	1720.02	2.387	1.2552	1.02483e-12	2.98259e-10		GB10223	184.495	325.828	43.1614	0.132467	-2.9163	3.64138e-05	0.00166466		GB10196	971.892	790.798	1152.99	1.45801	0.543996	0.00198649	0.02791
GB10545	1102.88	1564.37	641.394	0.410001	-1.2863	0.000255652	0.0162033		GB10330	72.9165	22.3955	123.438	5.51172	2.4625	5.2744e-10	1.22801e-07		GB10238	3577.12	4598.99	2555.24	0.555609	-0.847857	1.07742e-07	1.10822e-05		GB10209	270.582	460.114	81.0494	0.176151	-2.50512	5.88232e-06	0.00025467
GB10576	2557.34	1739.24	3375.44	1.94075	0.956617	1.6972e-05	0.00203664		GB10338	164.748	102.077	227.419	2.22792	1.1557	1.97979e-05	0.00125591		GB10253	1507.72	1817.64	1197.81	0.658991	-0.601669	0.000327895	0.00931793		GB10219	1174.49	1459.95	889.03	0.608944	-0.715618	1.37386e-05	0.000514904
GB10674	1046.83	2093.21	0.452481	0.000216166	-12.1756	8.76894e-21	7.89205e-18		GB10355	375811	662702	88920.3	0.134178	-2.89778	0.000234686	0.00930057		GB10277	1964.16	2623.36	1304.96	0.497438	-1.00741	1.18145e-09	1.8328e-07		GB10223	381.412	676.258	86.5665	0.128008	-2.96569	0.000228972	0.00515484
GB10710	1251.62	1783.32	719.921	0.403697	-1.30866	0.000144163	0.0105485		GB10367	807.558	533.64	1081.48	2.0266	1.01906	0.00133044	0.0353002		GB10285	2447.72	1487.19	3408.24	2.29174	1.19644	1.67638e-13	4.66577e-11		GB10226	58.4601	28.9136	88.0066	3.04378	1.60587	0.000418794	0.00843583
GB10737	944.285	1482.86	405.713	0.273602	-1.86985	4.23676e-20	3.17757e-17		GB10397	780.293	1212.64	347.943	0.286929	-1.80123	5.21393e-07	5.51788e-05		GB10310	613.024	489.972	736.077	1.50229	0.587159	0.00226106	0.040755		GB10231	550.077	803.833	296.322	0.368635	-1.43973	0.00326452	0.0413707
GB10820	1007.49	1965.46	49.5141	0.0251921	-5.31088	8.792e-74	7.9128e-70		GB10413	3934.04	5344.02	2524.06	0.472315	-1.08218	2.65432e-11	7.06276e-09		GB10321	899.281	1064.28	734.284	0.689936	-0.535466	0.00231267	0.0412921		GB10238	7173.93	9325.56	5022.31	0.538553	-0.89284	1.10798e-05	0.000439882
GB10845	172.823	118.068	227.578	1.92752	0.946745	0.000626522	0.0320182		GB10421	28.1369	52.8315	3.44217	0.0651537	-3.94001	0.000228972	0.00930057		GB10322	410.386	596.833	223.94	0.375213	-1.41422	0.00136646	0.0278082		GB10253	3121.65	3840.51	2402.79	0.625643	-0.676588	3.88601e-05	0.00123938
GB10896	107.125	144.394	69.8565	0.483791	-1.04754	0.00095253	0.0444093		GB10483	2126.03	756.798	3495.27	4.6185	2.20742	1.36465e-36	1.41211e-33		GB10330	149.978	50.6459	249.31	4.9226	2.29942	1.00512e-10	1.90229e-08		GB10262	445.926	537.995	353.857	0.657733	-0.604426	0.00265566	0.0353329
GB10939	999.457	1350.11	648.807	0.480559	-1.05721	7.35615e-08	1.69757e-05		GB10499	18.5091	5.67849	31.3398	5.51903	2.46441	0.0010302	0.0294301		GB10338	336.763	216.697	456.828	2.10814	1.07597	1.03968e-06	7.87078e-05		GB10277	4012.57	5322.58	2702.56	0.507753	-0.977801	1.43754e-11	2.41305e-09
GB10973	1943.28	2904.52	982.034	0.338106	-1.56445	3.22895e-16	1.93737e-13		GB10508	19.2449	32.8899	5.59989	0.170262	-2.55417	0.00046454	0.0160035		GB10355	751113	1.32465e+06	177574	0.134054	-2.89912	0.000274591	0.00817124		GB10279	538.639	646.976	430.303	0.665099	-0.588359	0.00244919	0.0331982
GB11017	169.283	221.519	117.047	0.528384	-0.920342	0.000674454	0.0333657		GB10545	3384.83	4767.74	2001.93	0.419891	-1.25191	8.51792e-05	0.00442833		GB10367	1667.22	1084.11	2250.33	2.07574	1.05363	0.000439271	0.0116438		GB10280	325.26	253.711	396.81	1.56402	0.645262	0.00329465	0.0416422
GB11028	1014.52	1353.77	675.274	0.498809	-1.00344	4.96633e-05	0.004755		GB10576	7702.72	5342.42	10063	1.88361	0.913499	0.00069184	0.0213348		GB10397	1561.28	2446.58	675.987	0.276299	-1.8557	6.14528e-07	5.01539e-05		GB10283	646.203	842.116	450.29	0.534713	-0.903164	0.0013015	0.0200205
GB11029	661.055	815.4	506.711	0.621426	-0.686347	0.000791061	0.0376696		GB10613	229.617	293.918	165.315	0.562452	-0.830197	0.00063209	0.020091		GB10413	7834.44	10538.9	5129.93	0.486759	-1.03872	1.54715e-11	3.32742e-09		GB10285	4989.66	3089.87	6889.44	2.22969	1.15684	6.93665e-16	2.01121e-13
GB11040	365.279	475.066	255.492	0.537802	-0.894852	6.7744e-05	0.00578585		GB10674	3011.86	6016.16	7.55387	0.0012556	-9.63741	3.80481e-18	1.68734e-15		GB10421	56.8027	107.832	5.77307	0.0535375	-4.22331	1.08253e-06	8.13015e-05		GB10303	42.7928	69.2087	16.377	0.236631	-2.07929	0.000602029	0.0110987
GB11055	1882.23	2597.15	1167.31	0.449458	-1.15374	8.24443e-10	2.64999e-07		GB10675	515.081	621.683	408.478	0.657053	-0.605918	0.00187216	0.0461972		GB10483	4226.6	1528.85	6924.36	4.52914	2.17924	1.21586e-40	1.15057e-37		GB10309	1125.2	1330.32	920.074	0.691616	-0.531957	0.001137	0.0182699
GB11256	2118.13	2853.29	1382.98	0.484695	-1.04485	0.000453494	0.0251941		GB10704	2009.25	1635.23	2383.26	1.45744	0.543438	0.00122247	0.0332889		GB10499	39.3277	16.2678	62.3877	3.83505	1.93924	0.00232741	0.041477		GB10310	1218.73	972.471	1464.99	1.50647	0.591167	0.000997258	0.0164797
GB11309	127.318	83.68	170.955	2.04296	1.03066	0.000463649	0.0256003		GB10710	3689.74	5300.22	2079.25	0.392296	-1.34999	0.000735809	0.0224675		GB10508	36.4661	63.5795	9.3528	0.147104	-2.76509	1.10034e-06	8.15563e-05		GB10312	1547	1806.06	1287.94	0.713122	-0.48778	0.00322623	0.0409507
GB11340	285.623	204.78	366.465	1.78955	0.839596	0.000443102	0.0249487		GB10737	2753.18	4275.64	1230.72	0.287844	-1.79664	1.51956e-26	1.17931e-23		GB10545	6765.13	9506.11	4024.15	0.423322	-1.24017	0.000114019	0.00410253		GB10321	1754.74	2043.3	1466.18	0.717555	-0.47884	0.00155381	0.0230494
GB11354	111.673	71.054	152.292	2.14332	1.09985	0.000381282	0.0220117		GB10760	16.2464	28.847	3.64591	0.126388	-2.98407	0.000206681	0.00855477		GB10576	15475.2	10775.9	20174.6	1.8722	0.904733	0.00122713	0.0262095		GB10322	826.588	1239.2	413.971	0.334062	-1.58181	3.73808e-05	0.00121653
GB11360	60.8244	27.4581	94.1908	3.43035	1.77836	1.11741e-05	0.00145749		GB10820	3006.86	5867.82	145.903	0.0248649	-5.32975	1.20228e-112	1.11968e-108		GB10584	3010.69	2482.71	3538.67	1.42532	0.511291	0.00125758	0.0264455		GB10325	1016.89	744.561	1289.23	1.73153	0.792045	0.000549695	0.0103533
GB11364	181.301	116.451	246.151	2.11377	1.07982	5.0286e-05	0.00475953		GB10830	380.649	476.13	285.169	0.59893	-0.73954	0.000514689	0.0171803		GB10603	534.331	669.632	399.029	0.595893	-0.746875	0.000131459	0.00457806		GB10330	301.512	124.034	478.991	3.86178	1.94927	1.69411e-12	3.11717e-10
GB11386	127.057	175.901	78.2125	0.44464	-1.16929	0.000101125	0.00805418		GB10834	1562.15	1252.17	1872.12	1.4951	0.580244	0.000591271	0.0191198		GB10613	422.949	544.306	301.593	0.554087	-0.851815	3.96835e-05	0.00179677		GB10338	675.531	434.11	916.952	2.11226	1.07878	4.28081e-09	4.60212e-07
GB11432	589.291	733.663	444.92	0.606436	-0.721572	0.000531065	0.0286202		GB10845	483.227	354.974	611.479	1.7226	0.784591	8.1802e-05	0.0042799		GB10621	347.297	463.665	230.93	0.498053	-1.00563	3.32818e-06	0.000205847		GB10344	633.521	750.776	516.267	0.687644	-0.540267	0.00317329	0.0405367
GB11497	213.649	273.66	153.639	0.561421	-0.832844	0.00109857	0.0494355		GB10896	285.608	399.634	171.581	0.429344	-1.21979	1.18048e-07	1.52691e-05		GB10674	5964.38	11912.2	16.5448	0.00138889	-9.49185	1.24217e-18	5.11072e-16		GB10355	1.53341e+06	2.70233e+06	364481	0.134877	-2.89029	2.5639e-05	0.000879261
GB11550	93.9219	187.844	0	0	0.396783	0.000207022	0.0137		GB10902	152.648	107.618	197.677	1.83684	0.877223	0.00133501	0.0353208		GB10675	1002.9	1237.3	768.499	0.621111	-0.687076	7.54158e-05	0.00292484		GB10367	3328.96	2182.5	4475.42	2.05059	1.03604	0.000780887	0.0136591
GB11610	168.89	237.557	100.223	0.421892	-1.24506	0.000119911	0.00906888		GB10903	1130.68	1356.9	904.468	0.666571	-0.585169	0.000900578	0.0262918		GB10704	4047.12	3277.24	4817.01	1.46984	0.555658	0.000401567	0.0108883		GB10397	3097.37	4837.83	1356.92	0.280481	-1.83402	9.84025e-08	7.35559e-06
GB11639	197.053	132.662	261.444	1.97075	0.978743	0.000179872	0.012264		GB10932	95.0335	128.425	61.6424	0.479989	-1.05893	0.00121161	0.0331734		GB10710	7476.92	10776.1	4177.76	0.387688	-1.36703	0.000720298	0.0170832		GB10413	15747.9	21151.1	10344.7	0.489087	-1.03184	5.85995e-14	1.27427e-11
GB11725	82.0193	128.703	35.3353	0.274549	-1.86487	2.17938e-07	4.47598e-05		GB10939	2972.51	4036.59	1908.43	0.472782	-1.08075	3.55949e-09	6.76521e-07		GB10737	5610.38	8715.64	2505.12	0.287428	-1.79873	8.8616e-30	5.59048e-27		GB10419	13.3149	23.9021	2.72768	0.114119	-3.13139	0.0022365	0.0308341
GB11769	275.714	361.659	189.769	0.524718	-0.930385	9.90789e-05	0.00803343		GB10973	5892.08	8811.63	2972.52	0.337341	-1.56772	6.8016e-22	3.72608e-19		GB10760	32.5746	59.3208	5.82839	0.0982521	-3.34737	5.11414e-08	5.69354e-06		GB10421	112.93	215.406	10.4531	0.0485272	-4.36506	9.29642e-07	5.35832e-05
GB11808	228.486	375.944	81.0287	0.215534	-2.21401	3.38184e-08	8.00963e-06		GB11028	3013.98	3982.53	2045.43	0.513601	-0.961281	1.87198e-05	0.00120233		GB10820	6121.84	11946.8	296.92	0.0248536	-5.3304	2.5888e-150	2.44978e-146		GB10444	730.133	875.374	584.893	0.668163	-0.581728	0.00296718	0.0385653
GB11870	54.2955	93.1054	15.4856	0.166324	-2.58794	0.00010816	0.008534		GB11029	2028.61	2492.55	1564.68	0.627743	-0.671755	5.97493e-05	0.00323514		GB10830	773.654	972.753	574.555	0.590648	-0.75963	3.42914e-05	0.00159353		GB10483	8520.17	3049.97	13990.4	4.58705	2.19757	7.21236e-49	5.75066e-46
GB11892	604.128	765.669	442.586	0.578038	-0.790763	0.000156281	0.0110839		GB11040	1066.42	1362.4	770.452	0.565513	-0.822368	2.9227e-06	0.000243028		GB10834	3118.75	2464.31	3773.2	1.53114	0.614607	9.90785e-05	0.00363575		GB10499	82.6209	46.4863	118.756	2.55464	1.35312	0.00292485	0.0380748
GB11943	3555.63	1171.21	5940.05	5.07171	2.34247	1.39605e-06	0.000241624		GB11055	5610.7	7792.01	3429.38	0.440115	-1.18405	7.4149e-13	2.22758e-10		GB10845	986.411	697.545	1275.28	1.82824	0.870453	7.19094e-07	5.76677e-05		GB10506	50.6692	73.9381	27.4002	0.370583	-1.43213	0.0033959	0.0426964
GB11965	7066.1	9137.02	4995.18	0.546697	-0.871185	1.17231e-06	0.000206878		GB11076	1664.49	1990.84	1338.14	0.672147	-0.573152	0.00067142	0.0209128		GB10859	2063.23	1700.94	2425.52	1.42599	0.511964	0.001363	0.0277975		GB10508	70.5464	124.197	16.8963	0.136045	-2.87784	1.5031e-10	2.14652e-08
GB11969	2820.65	2103.93	3537.37	1.68132	0.749592	0.00018667	0.0126318		GB11132	1962.74	2332.96	1592.52	0.682617	-0.550852	0.001005	0.0288875		GB10861	7166.42	8351.21	5981.63	0.716259	-0.481447	0.00180805	0.0344258		GB10533	239.061	177.438	300.684	1.69459	0.760933	0.00270637	0.0358515
GB11990	327.923	617.202	38.6441	0.0626118	-3.99742	8.27245e-16	4.37953e-13		GB11177	372.622	482.628	262.616	0.544138	-0.877955	3.85981e-05	0.0022053		GB10871	146.427	98.1707	194.684	1.98311	0.987767	0.000593166	0.014808		GB10545	13505.7	18890.8	8120.65	0.429874	-1.21802	0.000469663	0.00914032
GB12113	453.014	609.478	296.55	0.486565	-1.0393	4.46058e-05	0.00446058		GB11256	6273.91	8304.2	4243.61	0.51102	-0.968548	0.000129616	0.0060659		GB10896	565.218	782.723	347.712	0.444234	-1.17061	8.14489e-07	6.42293e-05		GB10560	2647.36	3059.94	2234.78	0.730335	-0.453369	0.00182059	0.0259603
GB12185	359.014	522.939	195.088	0.373062	-1.42251	0.000332586	0.0198427		GB11299	1586.96	1985.07	1188.85	0.598894	-0.739627	1.51745e-05	0.00100227		GB10902	316.131	240.466	391.795	1.62931	0.704263	0.00137643	0.0279487		GB10575	661.783	786.616	536.951	0.682609	-0.550869	0.00301375	0.038967
GB12248	160.502	211.167	109.837	0.520143	-0.94302	0.000697809	0.034132		GB11300	361.417	272.565	450.269	1.65197	0.724184	0.000589046	0.0191142		GB10903	2259.7	2708.87	1810.54	0.668374	-0.581273	0.000340769	0.00959731		GB10576	31206.9	21774.4	40639.5	1.86639	0.900251	0.000986434	0.0163742
GB12289	623.17	467.857	778.483	1.66393	0.734597	0.000343923	0.0203639		GB11304	53.9684	89.4924	18.4444	0.2061	-2.27859	2.64716e-07	3.00646e-05		GB10905	68.9808	40.1154	97.8462	2.43912	1.28636	0.000943086	0.0209986		GB10584	6091.26	5092.32	7090.19	1.39233	0.477502	0.000699599	0.0125117
GB12338	1051.03	1359.1	742.959	0.546654	-0.871301	9.85311e-06	0.00130409		GB11340	875.023	609.962	1140.08	1.86911	0.902349	7.95326e-07	8.13942e-05		GB10932	204.164	258.114	150.214	0.581966	-0.780993	0.00193591	0.0359339		GB10603	1093.73	1319.46	868.001	0.657846	-0.604178	0.00025722	0.0056707
GB12395	98.9311	135.438	62.4247	0.460912	-1.11744	0.000574244	0.0300477		GB11354	350.556	232.814	468.298	2.01147	1.00825	0.000251617	0.00974536		GB10939	5839.5	7941.33	3737.66	0.470659	-1.08725	9.32441e-08	9.80409e-06		GB10611	391.988	312.127	471.85	1.51173	0.596197	0.00384718	0.0467827
GB12441	467.764	587.462	348.065	0.592489	-0.75514	0.000559296	0.0294366		GB11360	182.936	94.2608	271.611	2.88149	1.52681	1.22287e-05	0.000862775		GB10973	11879.3	17730.3	6028.27	0.339999	-1.5564	1.41609e-23	6.70025e-21		GB10613	865.117	1105.18	625.056	0.565571	-0.822221	2.10955e-06	0.000109104
GB12508	713.14	922.979	503.302	0.545302	-0.874873	1.96434e-05	0.00229598		GB11364	567.665	387.721	747.609	1.92821	0.947264	0.000215252	0.00883103		GB10974	32.3368	50.0132	14.6605	0.293133	-1.77037	0.00175926	0.0337002		GB10621	686.968	929.915	444.021	0.477486	-1.06647	2.74646e-07	1.83763e-05
GB12510	151.222	225.6	76.8446	0.340623	-1.55375	0.00109311	0.0494355		GB11375	31.0045	56.9221	5.08685	0.0893652	-3.48414	2.09365e-08	3.42073e-06		GB10994	78.4443	49.3804	107.508	2.17714	1.12243	0.00253364	0.0442359		GB10674	12684.2	25332.8	35.5887	0.00140485	-9.47537	3.84442e-13	7.50682e-11
GB12546	307.191	539.538	74.8442	0.138719	-2.84976	8.8834e-29	1.14215e-25		GB11386	386.221	529.967	242.476	0.457531	-1.12806	9.38344e-08	1.2484e-05		GB10995	6241.16	4869	7613.31	1.56363	0.644898	0.00218574	0.0396239		GB10675	2036	2521.71	1550.28	0.614772	-0.701876	2.9635e-06	0.000144667
GB12573	637.342	894.211	380.474	0.425486	-1.23282	3.2349e-09	1.00394e-06		GB11428	179.771	229.777	129.765	0.564744	-0.824331	0.0014131	0.0367605		GB11017	1144.83	1382.03	907.636	0.656742	-0.606602	0.000358835	0.00989986		GB10704	8030.94	6510.41	9551.46	1.46711	0.552973	7.04842e-05	0.00201311
GB12586	346.794	441.453	252.134	0.571146	-0.808069	0.00038505	0.0220117		GB11432	1756.18	2220.49	1291.88	0.581796	-0.781414	8.38294e-06	0.000605196		GB11028	5991.75	7882.2	4101.31	0.520325	-0.942515	5.79729e-05	0.00238521		GB10710	15105	21653.5	8556.45	0.395154	-1.33951	0.0027091	0.0358515
GB12614	227.883	359.895	95.8698	0.266382	-1.90843	0.000484536	0.02627		GB11441	12.244	1.68088	22.8071	13.5685	3.76219	0.000412788	0.014604		GB11029	3999.22	4958.63	3039.81	0.613033	-0.705963	6.7955e-06	0.000377846		GB10724	189.187	138.423	239.952	1.73347	0.793665	0.00275419	0.0361979
GB12633	457.968	616.068	299.868	0.486745	-1.03876	2.21858e-06	0.000338427		GB11485	305.619	387.868	223.37	0.575891	-0.796133	0.000336791	0.0124466		GB11040	2167.77	2775.55	1560	0.562051	-0.831227	2.43492e-07	2.35119e-05		GB10737	11547.7	17818	5277.52	0.296191	-1.7554	1.15063e-35	6.88076e-33
GB12679	191.053	129.861	252.244	1.94241	0.957849	0.000254842	0.0162033		GB11497	645.709	774.962	516.455	0.666427	-0.585482	0.00158132	0.0403476		GB11055	11106.1	15365.5	6846.72	0.44559	-1.16621	2.31146e-13	6.07593e-11		GB10738	1774.2	1470.07	2078.33	1.41376	0.499538	0.00120298	0.0189937
GB12693	30.4583	55.8485	5.06811	0.0907475	-3.462	4.4111e-07	8.44679e-05		GB11498	395.141	513.337	276.945	0.5395	-0.890305	2.25212e-05	0.00137987		GB11064	503.444	353.531	653.357	1.84809	0.886033	0.000364622	0.0100012		GB10820	12361.9	24103.5	620.367	0.0257376	-5.27998	5.2266e-118	1.66694e-114
GB12703	489.258	675.109	303.406	0.449418	-1.15387	2.70822e-05	0.00304674		GB11534	189.542	107.71	271.374	2.51949	1.33313	1.42033e-06	0.000133611		GB11076	3347.92	4035.98	2659.85	0.659036	-0.601572	0.000133616	0.00461461		GB10830	1527.55	1923.03	1132.07	0.588688	-0.764424	1.20924e-06	6.72677e-05
GB12857	38.3652	18.881	57.8493	3.06388	1.61536	0.00105213	0.047824		GB11550	304.472	608.944	0	0	-0.717991	2.24431e-05	0.00137987		GB11080	83.3682	115.996	50.7406	0.437435	-1.19286	0.000939575	0.0209698		GB10834	6335.75	5085.83	7585.67	1.49153	0.576793	3.85973e-05	0.00123511
GB12887	279.542	372.362	186.722	0.501453	-0.995814	3.81357e-05	0.00394507		GB11552	55.9019	111.804	0	0	0	0.00183482	0.0455987		GB11113	438.023	331.3	544.746	1.64427	0.717445	0.000451738	0.0119075		GB10845	1992.69	1478.88	2506.5	1.69486	0.761166	4.92984e-07	3.14458e-05
GB12937	1821.86	2253.12	1390.6	0.617192	-0.69621	0.000173856	0.0121295		GB11639	592.595	401.126	784.064	1.95466	0.966916	5.16108e-07	5.51788e-05		GB11132	3930.09	4714.63	3145.56	0.667191	-0.583829	0.000208171	0.00654459		GB10859	4117	3425.73	4808.27	1.40358	0.489107	0.000568831	0.01063
GB13058	110.117	161.448	58.7856	0.364114	-1.45754	0.000112267	0.00863593		GB11651	99.415	132.923	65.9069	0.495827	-1.01209	0.00152731	0.0391209		GB11143	182.871	235.562	130.181	0.552639	-0.855591	0.00109602	0.0240085		GB10861	14442.1	16663.4	12220.7	0.733386	-0.447354	0.00108678	0.0177143
GB13120	67.1424	126.703	7.58207	0.0598414	-4.06271	1.51981e-17	1.05218e-14		GB11685	76.7525	118.523	34.982	0.29515	-1.76048	1.26455e-06	0.000123966		GB11177	745.459	951.011	539.907	0.567719	-0.816751	1.05531e-05	0.000548704		GB10871	301.565	199.312	403.818	2.02606	1.01868	7.96295e-06	0.000329825
GB13193	128.629	211.283	45.9747	0.217597	-2.20027	2.60675e-12	1.02003e-09		GB11698	1836.51	1430.08	2242.93	1.5684	0.649293	0.000125217	0.00591953		GB11220	929.112	761.22	1097.01	1.44112	0.527186	0.00297548	0.0499391		GB10895	175.859	244.602	107.117	0.437922	-1.19125	0.00025552	0.00564623
GB13208	9.91432	19.3762	0.452481	0.0233525	-5.42028	0.000908646	0.0428158		GB11725	242.963	384.822	101.104	0.262729	-1.92835	4.75815e-15	1.7725e-12		GB11256	12509.3	16580.1	8438.46	0.508953	-0.974396	2.2907e-05	0.00111737		GB10896	1137.16	1556.74	717.581	0.460952	-1.11731	1.58539e-07	1.10723e-05
GB13285	1953.73	3796.93	110.534	0.0291114	-5.10227	1.74651e-24	1.95767e-21		GB11737	49.461	26.8476	72.0744	2.68458	1.42469	0.00116261	0.0320336		GB11258	132.839	176.539	89.1378	0.504918	-0.98588	0.00103009	0.0228553		GB10902	636.399	486.644	786.154	1.61546	0.691946	0.000152792	0.00381701
GB13298	50.1375	81.2901	18.9849	0.233545	-2.09822	1.95744e-06	0.00030907		GB11743	94.2099	54.6484	133.771	2.44786	1.29152	8.62521e-05	0.00442833		GB11265	423.75	518.029	329.472	0.636011	-0.652876	0.00137927	0.0279487		GB10903	4521.9	5439.47	3604.33	0.662625	-0.593735	3.48827e-05	0.00115089
GB13308	1942.98	1405.67	2480.3	1.7645	0.819259	0.00031997	0.0193271		GB11769	832.124	1033.72	630.524	0.609953	-0.713229	0.000178119	0.00771543		GB11298	4839.43	4052.05	5626.81	1.38863	0.473666	0.00236483	0.0419071		GB10913	4969.08	5677.59	4260.56	0.750417	-0.414235	0.00341309	0.0428001
GB13320	301.137	409.93	192.344	0.469211	-1.09169	3.91631e-06	0.000587447		GB11808	669.521	1101.6	237.444	0.215545	-2.21394	5.91082e-10	1.34262e-07		GB11299	3177.6	3991.87	2363.33	0.592037	-0.756242	1.89763e-06	0.000125575		GB10923	435.708	331.324	540.093	1.63011	0.704967	0.000470344	0.00914032
GB13351	7501.72	14629.2	374.287	0.025585	-5.28856	9.05374e-59	4.07418e-55		GB11830	288.311	357.884	218.738	0.611196	-0.710293	0.00152667	0.0391209		GB11304	102.96	164.209	41.71	0.254006	-1.97707	7.57396e-05	0.0029254		GB10931	522.84	422.216	623.463	1.47665	0.562323	0.00400593	0.048288
GB13399	3051.23	5014.18	1088.28	0.217041	-2.20396	0.000299599	0.0184685		GB11892	1890.16	2411.19	1369.13	0.567823	-0.816487	1.32496e-06	0.000128535		GB11309	811.073	565.235	1056.91	1.86986	0.902929	0.000763358	0.0177485		GB10932	403.751	504.379	303.123	0.600982	-0.734607	0.000408737	0.00825062
GB13421	154.379	227.247	81.5109	0.358688	-1.4792	2.48497e-07	4.96994e-05		GB11900	144.142	98.6222	189.661	1.92311	0.94344	0.000832948	0.0248167		GB11340	1699.2	1155.96	2242.43	1.93987	0.955964	1.13919e-08	1.51833e-06		GB10939	11796.2	16030.8	7561.56	0.471691	-1.08409	1.72474e-06	9.11729e-05
GB13427	1097.79	840.63	1354.94	1.61182	0.688687	0.000355912	0.0208001		GB11943	10659	3438.32	17879.6	5.20011	2.37854	2.45408e-06	0.000212154		GB11359	176.218	230.634	121.801	0.528112	-0.921084	0.000423008	0.0113077		GB10973	23854	35598.8	12109.3	0.340159	-1.55572	5.61369e-29	2.82694e-26
GB13455	172.994	320.688	25.3004	0.0788939	-3.66394	1.67642e-06	0.000274323		GB11950	107.557	67.3236	147.791	2.19524	1.13438	0.000305824	0.0114383		GB11360	376.691	198.728	554.655	2.79103	1.4808	1.96732e-08	2.50116e-06		GB10974	69.0626	101.046	37.0797	0.36696	-1.44631	0.000570213	0.0106312
GB13484	11.0797	21.3347	0.824592	0.0386502	-4.69338	4.87044e-05	0.004755		GB11965	20885.4	26879.6	14891.1	0.553994	-0.852057	4.43487e-08	6.77082e-06		GB11363	400.13	492.296	307.965	0.625568	-0.676761	0.00118318	0.0254628		GB10995	12566.3	9732.44	15400.1	1.58235	0.662064	0.00126613	0.0196025
GB13542	90.8197	144.162	37.4772	0.259965	-1.94361	1.91328e-08	4.91987e-06		GB11969	8534.6	6513.72	10555.5	1.6205	0.696438	0.000465655	0.0160035		GB11364	1092.09	754.4	1429.77	1.89524	0.922382	0.000191808	0.00620908		GB11017	2299.49	2693.05	1905.93	0.707721	-0.498748	0.00073978	0.0131528
GB13594	2163.96	1448.37	2879.55	1.98813	0.991416	6.41014e-05	0.00562508		GB11990	969.775	1787.07	152.482	0.085325	-3.55089	1.14454e-20	5.92172e-18		GB11375	63.345	112.108	14.5824	0.130075	-2.94259	3.38068e-06	0.000206396		GB11028	12093.4	15827.9	8358.95	0.528115	-0.921076	0.000236292	0.00530715
GB13596	1357.3	1792.61	921.999	0.514334	-0.959223	1.09257e-06	0.000196662		GB12076	19.9511	37.7954	2.10679	0.0557419	-4.1651	3.99189e-06	0.000315055		GB11386	738.473	1009.91	467.037	0.462455	-1.11262	1.09019e-08	1.47378e-06		GB11029	8135.06	10162.2	6107.9	0.60104	-0.734467	1.37754e-07	9.99269e-06
GB13619	254.133	166.497	341.769	2.0527	1.03752	2.98113e-05	0.00319407		GB12090	495.552	615.329	375.775	0.610689	-0.71149	0.000296286	0.0112167		GB11400	903.378	1103.26	703.492	0.637647	-0.649171	0.000251496	0.00760355		GB11040	4305.14	5492.35	3117.93	0.567687	-0.816832	5.55225e-06	0.000244774
GB13695	250.085	156.583	343.588	2.19429	1.13375	5.54925e-06	0.00079275		GB12113	1362.58	1860.66	864.497	0.464618	-1.10588	4.4806e-05	0.00251372		GB11428	356.375	458.738	254.012	0.55372	-0.852771	7.14822e-05	0.00280378		GB11055	22487.3	31000.2	13974.5	0.450786	-1.14949	2.08303e-10	2.93095e-08
GB13723	61.7971	30.6804	92.9137	3.02844	1.59857	6.43759e-05	0.00562508		GB12128	138.441	181.487	95.3945	0.525626	-0.92789	0.0010672	0.0301177		GB11432	3456.75	4394.68	2518.82	0.573151	-0.803013	4.97976e-05	0.00218164		GB11056	6435.78	7398.16	5473.4	0.739832	-0.434731	0.0018641	0.0264624
GB13732	92.041	128.645	55.4366	0.430925	-1.21449	0.000314154	0.0191039		GB12176	80.252	110.935	49.5693	0.446834	-1.16219	0.000912518	0.0265571		GB11441	29.198	8.55354	49.8424	5.82711	2.54278	5.62093e-05	0.00234321		GB11076	6881.48	8310.49	5452.47	0.656095	-0.608023	1.29377e-05	0.000495153
GB13740	85.4498	150.839	20.0611	0.132997	-2.91054	1.09429e-13	4.95299e-11		GB12185	1085.26	1557.7	612.815	0.39341	-1.3459	8.32834e-06	0.000605196		GB11485	612.326	763.488	461.163	0.604021	-0.727329	0.000131834	0.00457806		GB11078	860.492	679.702	1041.28	1.53197	0.615388	0.000405085	0.0081942
GB13741	1227.98	1530.87	925.096	0.604296	-0.726672	0.000190584	0.0128004		GB12195	56.4784	89.9933	22.9635	0.255169	-1.97047	3.0258e-06	0.000247187		GB11497	1304.08	1537.98	1070.19	0.695843	-0.523167	0.00164588	0.0319815		GB11080	191.435	248.577	134.292	0.540241	-0.888324	0.000929437	0.0155742
GB13778	146.449	206.581	86.317	0.417836	-1.25899	1.1766e-05	0.00149147		GB12212	605.218	393.673	816.764	2.07473	1.05292	6.12277e-05	0.00327709		GB11498	833.715	1092.7	574.734	0.525978	-0.926927	3.36247e-07	3.08923e-05		GB11103	2307.35	1937.44	2677.25	1.38185	0.466601	0.00174077	0.0250086
GB13930	91.199	150.723	31.6753	0.210156	-2.25047	8.59561e-09	2.3763e-06		GB12239	1718.42	2231.9	1204.95	0.539875	-0.889303	8.0296e-05	0.00422484		GB11518	332.439	255.426	409.452	1.60302	0.68079	0.00217668	0.0396115		GB11112	1057.26	1413.38	701.14	0.496073	-1.01137	0.00120534	0.0189996
GB13997	185.293	117.146	253.441	2.16347	1.11335	0.000302306	0.0185085		GB12248	530.6	698.677	362.523	0.51887	-0.946555	0.000184381	0.00787677		GB11534	394.025	223.772	564.277	2.52166	1.33437	4.95298e-10	8.08104e-08		GB11113	885.341	665.687	1104.99	1.65993	0.731123	1.99051e-05	0.000710643
GB14083	25.6252	44.091	7.15933	0.162376	-2.62259	1.8432e-05	0.00218274		GB12279	266.939	361.791	172.086	0.475651	-1.07203	2.98901e-06	0.000246342		GB11541	306.133	388.893	223.373	0.574383	-0.799916	0.000375996	0.0102537		GB11114	1412.2	1636.3	1188.1	0.726091	-0.461777	0.00359893	0.0446043
GB14230	193.205	127.198	259.211	2.03786	1.02706	0.000935589	0.0438557		GB12284	606.016	749.745	462.287	0.616593	-0.69761	0.000277419	0.0105885		GB11550	623.599	1247.2	0	0	-1.63362	1.85614e-05	0.000934292		GB11120	536.178	664.906	407.45	0.612793	-0.706527	0.000197048	0.00462098
GB14250	216.623	151.418	281.828	1.86126	0.896283	0.000480022	0.026183		GB12289	1834.76	1438.15	2231.37	1.55155	0.63371	0.000136982	0.0062535		GB11552	119.306	237.791	0.820081	0.00344874	-8.17971	0.000540005	0.0137777		GB11122	199.449	143.41	255.488	1.78153	0.833113	0.00189983	0.0269298
GB14434	73.2008	39.4312	106.97	2.71284	1.4398	0.000598561	0.03096		GB12303	635.745	769.192	502.298	0.65302	-0.614801	0.00108249	0.0302741		GB11639	1169.29	839.598	1498.99	1.78536	0.836216	1.1433e-06	8.38688e-05		GB11132	7860.42	9527.82	6193.03	0.649995	-0.621501	8.47395e-06	0.000343554
GB14496	150.504	272.017	28.9901	0.106575	-3.23006	1.04956e-20	8.58731e-18		GB12309	49.5409	75.0921	23.9896	0.319469	-1.64625	0.000187276	0.00792773		GB11651	204.123	273.766	134.48	0.491221	-1.02556	0.00193032	0.0359339		GB11143	382.246	470.875	293.618	0.623558	-0.681404	0.00123635	0.0192347
GB14537	120.208	168.951	71.4655	0.422995	-1.24129	5.07683e-05	0.00475953		GB12338	3104.93	3965.33	2244.54	0.566041	-0.82102	5.87958e-07	6.15242e-05		GB11660	77.3385	113.045	41.6319	0.368277	-1.44114	0.000117439	0.0041779		GB11153	380.752	496.059	265.444	0.535105	-0.902107	2.23072e-05	0.000781815
GB14621	631.551	982.754	280.349	0.285268	-1.80961	1.81101e-17	1.16422e-14		GB12395	321.161	448.601	193.722	0.431836	-1.21145	5.01863e-08	7.30289e-06		GB11673	170.861	218.389	123.334	0.564743	-0.824334	0.00268213	0.0463156		GB11177	1571.99	1973.84	1170.14	0.592827	-0.754316	1.61872e-06	8.65249e-05
GB14622	55.2489	80.4316	30.0663	0.373812	-1.41962	0.000645848	0.0324728		GB12404	63.8247	124.567	3.08193	0.0247411	-5.33695	9.02408e-05	0.00451835		GB11685	163.291	253.38	73.2016	0.2889	-1.79136	1.78096e-10	3.241e-08		GB11214	1815.23	2168.67	1461.79	0.674049	-0.569076	0.000223873	0.00507587
GB14639	191.822	309.595	74.0494	0.239181	-2.06382	5.90333e-14	2.95167e-11		GB12420	732.807	894.524	571.09	0.638429	-0.647401	0.000500218	0.0168178		GB11698	3727.66	2914.45	4540.88	1.55806	0.63975	5.33013e-05	0.00224174		GB11227	6345.76	7265.09	5426.43	0.746919	-0.420977	0.0030016	0.0388624
GB14791	2498.26	3138.22	1858.31	0.592153	-0.755957	6.31752e-05	0.00562508		GB12441	1367.59	1679.84	1055.35	0.628244	-0.670604	0.000112756	0.00549789		GB11725	466.355	752.374	180.336	0.239689	-2.06077	1.25435e-22	5.65233e-20		GB11256	25238	33495.6	16980.5	0.506946	-0.980097	8.32172e-06	0.000338818
GB14867	40.7775	14.906	66.6489	4.47129	2.16069	0.000451907	0.0251941		GB12506	488.981	598.968	378.995	0.632746	-0.660301	0.000839393	0.0248167		GB11743	211.227	127.854	294.599	2.30419	1.20426	0.000649321	0.0157957		GB11258	265.258	359.5	171.016	0.475705	-1.07186	6.83243e-06	0.000291842
GB14948	109.091	70.6965	147.486	2.08618	1.06086	0.00101444	0.0463448		GB12508	2118.09	2664.18	1572	0.59005	-0.761092	5.44708e-06	0.000418853		GB11758	146.352	190.568	102.135	0.535952	-0.899823	0.00172839	0.0332434		GB11265	844.706	1043.38	646.031	0.619171	-0.691589	5.01107e-05	0.00155165
GB15016	1198.34	1503.24	893.437	0.594341	-0.750636	9.79741e-05	0.00801606		GB12546	928.91	1647.53	210.285	0.127636	-2.96989	1.13131e-51	1.50513e-48		GB11769	1668.7	2115.29	1222.12	0.577757	-0.791464	5.50353e-06	0.000315636		GB11298	9568.26	7850.34	11286.2	1.43767	0.523732	0.000588237	0.0108864
GB15163	975.362	1244.38	706.345	0.567628	-0.816982	3.45638e-05	0.00365969		GB12573	1925.89	2722.21	1129.57	0.414947	-1.269	4.04296e-07	4.37815e-05		GB11808	1375.74	2285.71	465.774	0.203776	-2.29494	1.50389e-11	3.30962e-09		GB11299	6515.64	8194.82	4836.46	0.590184	-0.760763	6.67997e-08	5.50982e-06
GB15179	126.996	66.9371	187.054	2.79447	1.48258	1.71666e-06	0.000275892		GB12586	1044.07	1309.61	778.533	0.594478	-0.750305	2.13154e-05	0.00133228		GB11830	582.491	712.18	452.802	0.635798	-0.65336	0.000573419	0.01447		GB11304	220.63	348.148	93.1114	0.267448	-1.90267	0.00279101	0.0366315
GB15225	662.833	816.6	509.065	0.623396	-0.681779	0.000989822	0.045451		GB12633	1367.68	1816.57	918.793	0.505784	-0.983407	1.68643e-08	2.85558e-06		GB11892	3798.78	4813.67	2783.88	0.578328	-0.79004	6.39089e-07	5.16897e-05		GB11309	1617.4	1113.65	2121.15	1.90469	0.929553	2.93223e-06	0.000144375
GB15272	199.93	129.877	269.982	2.07875	1.05571	5.5156e-05	0.00501418		GB12643	794.642	1031.67	557.617	0.5405	-0.887633	2.06188e-06	0.00018643		GB11943	21261.4	6787.91	35734.8	5.26448	2.39629	6.26787e-06	0.000355167		GB11340	3465.37	2479.12	4451.63	1.79565	0.844503	6.87281e-09	6.7101e-07
GB15378	219.312	143.593	295.031	2.05463	1.03888	4.93015e-05	0.004755		GB12645	53.0864	24.0775	82.0953	3.40963	1.76962	5.35789e-05	0.00297012		GB11950	210.124	120.595	299.653	2.48478	1.31312	2.60366e-07	2.48873e-05		GB11354	1431.18	1038.23	1824.13	1.75696	0.813082	0.000993996	0.0164542
GB15487	85.4971	123.159	47.8352	0.388402	-1.36438	0.000126311	0.00947335		GB12679	509.4	337.665	681.134	2.01719	1.01235	3.37743e-07	3.74452e-05		GB11965	41755.1	54166.3	29343.8	0.541735	-0.884341	3.45363e-09	4.95178e-07		GB11359	377.606	481.285	273.926	0.569156	-0.813104	0.000114194	0.00302661
GB15503	1399.22	1795.72	1002.72	0.558397	-0.840638	1.16849e-05	0.00149147		GB12691	1018.59	1240.73	796.454	0.641925	-0.639523	0.000414578	0.014604		GB11969	17078.5	13136.6	21020.5	1.60015	0.678208	0.000799306	0.0184035		GB11360	756.184	413.872	1098.5	2.65419	1.40827	9.17522e-06	0.000367316
GB15506	2922.11	850.162	4994.06	5.87425	2.55441	1.99716e-39	2.99573e-36		GB12693	95.6909	152.958	38.4242	0.251208	-1.99305	3.29424e-09	6.5275e-07		GB11990	1977.52	3639.66	315.375	0.0866497	-3.52866	5.00557e-30	3.38341e-27		GB11363	784.069	938.446	629.692	0.670995	-0.575627	0.00103865	0.0170284
GB15629	273.015	352.982	193.048	0.546906	-0.870634	0.000686046	0.03374		GB12703	1529.29	2058.14	1000.44	0.48609	-1.0407	4.23999e-06	0.000331824		GB12059	141.132	182.349	99.9158	0.547938	-0.867917	0.00202671	0.0372403		GB11364	2184.06	1497.92	2870.2	1.91612	0.93819	0.000392189	0.00795014
GB15637	825.137	1037.01	613.26	0.591371	-0.757864	0.000156406	0.0110839		GB12705	11.6153	21.1238	2.10679	0.0997354	-3.32575	0.0010705	0.0301196		GB12060	267.601	332.516	202.686	0.609552	-0.714179	0.00235392	0.0418503		GB11365	445.834	328.701	562.966	1.7127	0.776271	0.000439842	0.00876752
GB15662	22017.2	12004.3	32030.2	2.66824	1.41589	1.10066e-13	4.95299e-11		GB12710	21.3599	4.08829	38.6316	9.44932	3.24021	1.36991e-05	0.000945034		GB12076	44.534	84.447	4.62108	0.0547217	-4.19174	4.23635e-05	0.00189097		GB11375	129.927	218.867	40.9878	0.187273	-2.41678	9.3094e-05	0.00255222
GB15696	165.497	88.9348	242.059	2.72176	1.44454	7.71445e-07	0.000141694		GB12733	758.008	907.743	608.273	0.670094	-0.577564	0.00172941	0.0434123		GB12096	801.8	985.563	618.038	0.627091	-0.673252	0.0010313	0.0228553		GB11386	1520.15	2035.91	1004.4	0.493342	-1.01934	4.11211e-06	0.000191925
GB15755	498.604	625.572	371.636	0.594074	-0.751287	0.000558051	0.0294366		GB12752	385.578	297.053	474.102	1.59602	0.674476	0.0012702	0.0339925		GB12113	2725.1	3690.9	1759.31	0.476661	-1.06897	2.06413e-05	0.00101207		GB11400	1846.39	2239.56	1453.22	0.648888	-0.623959	4.35213e-05	0.00136978
GB15784	143.753	194.461	93.0447	0.478476	-1.06348	0.00026792	0.0168535		GB12795	1120.59	1334.77	906.418	0.679082	-0.558342	0.0016073	0.0406761		GB12128	275.535	364.642	186.427	0.511261	-0.967867	0.0029764	0.0499391		GB11423	1017.36	1218.05	816.68	0.670482	-0.57673	0.000529146	0.0100255
GB15818	123.676	185.831	61.5198	0.331051	-1.59487	2.89484e-05	0.00316192		GB12857	110.947	59.0099	162.884	2.76029	1.46482	0.000227613	0.0092972		GB12140	3470.32	4047.47	2893.18	0.714813	-0.484362	0.00230713	0.041271		GB11428	725.655	921.15	530.159	0.575541	-0.79701	7.06016e-06	0.000298901
GB16080	482.351	366.538	598.164	1.63193	0.706578	0.000986375	0.045451		GB12887	856.07	1141.56	570.584	0.49983	-1.00049	5.2926e-08	7.58308e-06		GB12164	336.339	438.68	233.998	0.533415	-0.90667	2.91847e-05	0.00139482		GB11430	6.20874	12.4175	0	0	#VALUE!	0.00257669	0.0346261
GB16174	437.294	296.896	577.692	1.94578	0.960345	1.25434e-05	0.00156792		GB12936	108.727	154.73	62.7231	0.40537	-1.30269	0.00122866	0.0333601		GB12176	158.983	215.189	102.776	0.477609	-1.0661	0.000129929	0.00455377		GB11432	7030.99	9056.8	5005.18	0.552643	-0.855581	5.28826e-05	0.00161655
GB16215	891.334	1378.23	404.438	0.293447	-1.76883	0.000749517	0.036463		GB12937	5371.3	6612.92	4129.67	0.624485	-0.679262	3.70294e-05	0.00214195		GB12185	2138.6	3059.21	1217.99	0.398139	-1.32866	0.000139968	0.00476446		GB11441	57.4353	21.9333	92.9372	4.23727	2.08313	1.2422e-05	0.000481189
GB16252	21.4132	36.8936	5.93289	0.160811	-2.63656	0.000100078	0.00804202		GB12949	1958.62	1606.39	2310.86	1.43854	0.524609	0.00186521	0.0461972		GB12195	113.524	170.346	56.7025	0.332866	-1.58699	8.14008e-07	6.42293e-05		GB11462	202.579	270.082	135.076	0.50013	-0.999625	0.000147898	0.00371414
GB16291	1023.8	583.274	1464.32	2.51051	1.32798	0.000142662	0.0105243		GB13005	170.498	107.526	233.47	2.17128	1.11855	2.62511e-05	0.00156716		GB12202	239.998	301.935	178.061	0.589733	-0.761867	0.00147734	0.0293698		GB11477	105.399	66.5104	144.287	2.16939	1.11729	0.00122518	0.0191545
GB16324	135.625	188.321	82.9294	0.440361	-1.18324	0.000769309	0.0370256		GB13058	339.114	486.86	191.368	0.393066	-1.34716	0.000863586	0.0254512		GB12212	1212.09	810.114	1614.06	1.99239	0.994499	0.000187316	0.00609132		GB11485	1230	1534.69	925.313	0.602932	-0.729933	7.24491e-06	0.000305372
GB16380	74.1488	37.6463	110.651	2.93924	1.55544	2.78426e-05	0.00309362		GB13062	180.655	254.355	106.955	0.420494	-1.24984	5.48696e-06	0.000418853		GB12239	3443.46	4494.69	2392.23	0.532236	-0.909863	0.000218935	0.00674847		GB11487	136.116	90.6376	181.594	2.00352	1.00254	0.00117393	0.0187018
GB16412	1176.18	1463.86	888.493	0.60695	-0.72035	0.000236218	0.0152947		GB13093	20.6082	39.9319	1.28445	0.0321659	-4.95832	1.6133e-08	2.78234e-06		GB12248	1021.09	1321.24	720.932	0.545647	-0.87396	1.26814e-06	8.95551e-05		GB11488	1178.07	933.953	1422.18	1.52275	0.606682	0.000926057	0.0155448
GB16453	171.336	275.541	67.1312	0.243634	-2.03721	2.44273e-05	0.00278285		GB13110	397.565	499.486	295.644	0.591897	-0.756583	0.000372582	0.0135014		GB12274	20.8035	34.5486	7.05851	0.204307	-2.29119	0.00127941	0.0267856		GB11497	2643.8	3122.9	2164.71	0.693171	-0.528717	0.000293043	0.00624461
GB16468	579.831	374.362	785.3	2.0977	1.06881	3.27156e-07	6.40088e-05		GB13120	205.327	379.008	31.6454	0.0834952	-3.58216	9.76421e-36	9.09341e-33		GB12279	544.826	727.625	362.028	0.497547	-1.00709	2.05288e-07	2.00273e-05		GB11498	1677.03	2215.62	1138.44	0.513826	-0.96065	8.56536e-10	1.06433e-07
GB16541	365.389	252.689	478.089	1.89201	0.919918	0.000644994	0.0324728		GB13133	9637.71	7879.47	11396	1.44628	0.532352	0.000645616	0.0202574		GB12284	1250.81	1543.7	957.928	0.620541	-0.688401	5.67702e-05	0.00235621		GB11518	627.135	478.549	775.721	1.62099	0.696872	0.000670555	0.0120599
GB16568	221.734	296.606	146.862	0.495141	-1.01409	6.92554e-05	0.00582522		GB13193	364.689	581.568	147.81	0.254157	-1.97621	7.2769e-19	3.56683e-16		GB12289	3661.38	2861.28	4461.49	1.55927	0.640866	4.17578e-05	0.00188169		GB11534	792.584	464.022	1121.15	2.41615	1.27271	8.34347e-13	1.59661e-10
GB16587	447.353	712.871	181.836	0.255075	-1.97101	7.69544e-13	3.29805e-10		GB13285	5944.73	11531	358.423	0.0310834	-5.00771	1.11562e-28	9.44522e-26		GB12303	1340.49	1616.11	1064.87	0.658906	-0.601855	0.000314662	0.00907819		GB11541	653.061	824.332	481.789	0.58446	-0.774824	2.66288e-05	0.000908851
GB16806	325.23	232.187	418.273	1.80145	0.849159	0.000293233	0.0182007		GB13308	5844.88	4101.16	7588.61	1.85036	0.887803	0.00016273	0.0072512		GB12309	107.578	158.8	56.3574	0.354897	-1.49453	3.60436e-06	0.000215874		GB11550	1337.17	2673.88	0.46309	0.00017319	-12.4954	2.43533e-05	0.000841199
GB16826	485.426	261.523	709.329	2.7123	1.43951	4.25519e-11	1.53187e-08		GB13320	934.999	1276.99	593.006	0.464377	-1.10663	4.82899e-08	7.25361e-06		GB12338	6310.35	8106.88	4513.82	0.556788	-0.844799	5.42927e-08	5.83831e-06		GB11552	254.337	504.553	4.12237	0.00817036	-6.93539	0.00362928	0.0447487
GB16842	689.202	968.988	409.415	0.422518	-1.24291	1.51955e-07	3.25618e-05		GB13324	706.667	877.943	535.391	0.609825	-0.713533	0.000140253	0.00637161		GB12349	75.7754	45.761	105.79	2.31179	1.20901	0.001325	0.0273462		GB11639	2354.52	1655.62	3053.43	1.84428	0.883058	3.4899e-09	3.97517e-07
GB16852	136.916	75.4982	198.335	2.62701	1.39342	0.000269656	0.0168535		GB13351	22157.8	43241.6	1074.03	0.024838	-5.33131	1.09586e-51	1.50513e-48		GB12364	646.747	782.635	510.859	0.652742	-0.615414	0.00103851	0.0229612		GB11643	9275.22	10604.2	7946.24	0.749347	-0.416294	0.00266252	0.0353329
GB16881	1476.93	2165.4	788.469	0.364122	-1.45751	1.57642e-06	0.000267694		GB13353	1685.2	2305.05	1065.35	0.462179	-1.11348	0.00104098	0.0295649		GB12395	639.3	864.265	414.334	0.479406	-1.06068	2.7671e-08	3.31457e-06		GB11648	1460.81	1206.78	1714.85	1.421	0.50691	0.00145723	0.0218539
GB17015	535.749	383.203	688.295	1.79616	0.844917	6.0255e-05	0.00542295		GB13357	31.2892	58.0555	4.52287	0.077906	-3.68212	0.00139313	0.036547		GB12404	115.582	219.95	11.2142	0.0509854	-4.29377	7.31751e-05	0.00284961		GB11651	390.026	531.397	248.655	0.467926	-1.09565	1.73391e-07	1.19353e-05
GB17163	79.9165	41.811	118.022	2.82275	1.4971	2.91599e-05	0.00316192		GB13399	9074.88	14927.5	3222.22	0.215858	-2.21185	0.000233182	0.00930057		GB12420	1453.86	1764.6	1143.12	0.647805	-0.626368	0.00019323	0.00621951		GB11655	3014.93	3483.86	2546	0.730797	-0.452457	0.0019229	0.0271762
GB17182	92.3976	150.164	34.6313	0.230623	-2.11639	0.000153165	0.0110279		GB13421	485.663	711.497	259.829	0.365186	-1.4533	6.93956e-13	2.22758e-10		GB12438	99.1368	38.0106	160.263	4.21627	2.07597	3.63025e-06	0.000216057		GB11660	166.001	236.32	95.6812	0.40488	-1.30443	5.20713e-06	0.00023212
GB17255	140.805	195.103	86.5075	0.443393	-1.17334	4.17117e-05	0.00426597		GB13427	3338.03	2495.59	4180.48	1.67515	0.744291	1.41731e-05	0.000956578		GB12441	2785.24	3412.56	2157.91	0.632342	-0.661222	3.87889e-05	0.00176471		GB11673	354.833	439.835	269.831	0.613483	-0.704905	0.00124671	0.0193332
GB17282	840.378	1094.63	586.129	0.53546	-0.90115	5.63744e-06	0.000792765		GB13437	264.984	340.572	189.395	0.556109	-0.846561	0.000239036	0.00943282		GB12475	1492.71	1758.77	1226.64	0.697441	-0.519857	0.00186835	0.0350797		GB11674	1619.07	1895.9	1342.24	0.707972	-0.498237	0.00129082	0.0198881
GB17331	76.465	136.006	16.9234	0.124431	-3.00658	7.85506e-10	2.61835e-07		GB13455	540.155	1014.03	66.2856	0.0653688	-3.93525	2.17764e-06	0.000193147		GB12492	69.1406	37.5418	100.739	2.68339	1.42406	0.00028107	0.00831177		GB11685	341.094	533.163	149.025	0.279512	-1.83902	1.67317e-14	4.10484e-12
GB17439	265.479	342.678	188.28	0.549439	-0.863969	0.00035421	0.0208001		GB13484	38.8284	69.2334	8.42346	0.121668	-3.03898	2.75031e-08	4.34129e-06		GB12506	1006.16	1230.35	781.972	0.635569	-0.65388	0.000156585	0.00523591		GB11698	7548.61	5958.54	9138.68	1.53371	0.617027	1.12127e-05	0.00044332
GB17473	223.315	299.928	146.701	0.489121	-1.03174	5.3995e-05	0.00495873		GB13489	55.207	82.7711	27.6429	0.333968	-1.58222	0.00164743	0.0415787		GB12508	4203.51	5289.62	3117.39	0.58934	-0.762829	1.17465e-06	8.5014e-05		GB11699	727.362	599.074	855.65	1.42829	0.514287	0.0036122	0.0446532
GB17608	336.627	455.058	218.196	0.479492	-1.06042	5.35448e-06	0.000777263		GB13542	277.057	399.272	154.843	0.387814	-1.36656	1.36699e-05	0.000945034		GB12541	170.798	121.313	220.282	1.81581	0.860611	0.00123528	0.0262095		GB11725	956.808	1521.58	392.037	0.257652	-1.95651	6.24496e-29	2.98759e-26
GB17660	228.622	300.607	156.636	0.521067	-0.94046	0.000807849	0.0382665		GB13594	6471.95	4254.21	8689.7	2.04261	1.03041	2.59164e-05	0.00155716		GB12543	3002.9	2375.11	3630.68	1.52864	0.612244	0.000216118	0.00668341		GB11743	442.449	286.587	598.311	2.08772	1.06193	0.000271705	0.00590835
GB17664	70.0034	112.334	27.6729	0.246345	-2.02125	1.32064e-07	2.96488e-05		GB13596	4121.39	5455.78	2787.01	0.510837	-0.969065	6.38933e-06	0.00047987		GB12546	1872.65	3327.53	417.774	0.125551	-2.99366	1.73445e-63	3.28262e-60		GB11758	299.236	371.798	226.675	0.609673	-0.713892	0.00172847	0.0249191
GB17668	571.282	722.722	419.841	0.580917	-0.783596	0.00017731	0.0122128		GB13619	790.61	536.006	1045.21	1.95001	0.963479	1.68347e-07	2.06292e-05		GB12573	3820.29	5338.17	2302.41	0.431311	-1.2132	5.96267e-07	4.9783e-05		GB11769	3330.26	4167.47	2493.05	0.598217	-0.741258	4.03319e-06	0.000189165
GB17692	56.4645	84.8439	28.0852	0.331022	-1.595	0.000109046	0.008534		GB13667	39.5607	62.3727	16.7487	0.268527	-1.89686	0.000135812	0.00623063		GB12586	2110.71	2662.35	1559.08	0.585601	-0.77201	1.83952e-06	0.000123457		GB11773	772.278	931.078	613.479	0.658891	-0.601889	0.000618827	0.0113428
GB17752	70.4486	37.9677	102.929	2.71097	1.43881	0.000162645	0.0114359		GB13680	723.545	875.671	571.418	0.652548	-0.615843	0.00104126	0.0295649		GB12633	2772.4	3573.55	1971.25	0.551622	-0.858249	1.00152e-07	1.04147e-05		GB11797	13.3153	1.7654	24.8651	14.0847	3.81605	0.00079157	0.0137955
GB17782	148.607	55.9903	241.224	4.30832	2.10712	1.66037e-12	6.79244e-10		GB13688	761.513	606.962	916.064	1.50926	0.593842	0.00114229	0.0315673		GB12643	1598.49	2084.41	1112.58	0.533762	-0.905732	1.58822e-06	0.00011051		GB11808	2767.79	4543.59	991.995	0.218328	-2.19543	3.49177e-13	6.96027e-11
GB17823	44.5749	16.5591	72.5907	4.38373	2.13216	7.73881e-06	0.00105529		GB13695	788.998	534.596	1043.4	1.95176	0.964774	1.98126e-07	2.39629e-05		GB12645	117.757	60.7993	174.715	2.87364	1.52288	1.7109e-06	0.000118177		GB11830	1185.47	1449.05	921.893	0.636207	-0.652432	5.56507e-05	0.00167442
GB17875	2125.71	1661.56	2589.87	1.5587	0.640341	0.000545963	0.029075		GB13723	202.06	134.329	269.791	2.00844	1.00608	5.93045e-05	0.00322984		GB12679	1005.66	680.992	1330.32	1.9535	0.966064	3.42979e-08	3.95806e-06		GB11835	291.264	200.57	381.958	1.90437	0.929311	5.95591e-05	0.00177527
GB17885	72.3684	140.946	3.79104	0.0268971	-5.2164	0.000539613	0.0289078		GB13732	272.025	353.523	190.527	0.538938	-0.891808	8.60633e-05	0.00442833		GB12691	2070.81	2510.73	1630.88	0.649563	-0.622458	0.000322253	0.00924084		GB11840	2721.75	2321.56	3121.94	1.34475	0.427343	0.00367962	0.0451947
GB17989	93.8007	56.8487	130.753	2.30001	1.20164	0.000382719	0.0220117		GB13740	278.55	478.45	78.6495	0.164384	-2.60486	1.68348e-26	1.20602e-23		GB12693	215.461	347.05	83.8723	0.241672	-2.04888	2.5452e-15	8.02841e-13		GB11874	1798.27	1513.85	2082.69	1.37575	0.460222	0.00320153	0.0407886
GB18021	27.5242	52.4943	2.55415	0.0486557	-4.36125	5.54479e-10	1.91935e-07		GB13741	3750.64	4723.87	2777.41	0.587951	-0.766231	2.72087e-06	0.000230359		GB12703	3051.67	4089.21	2014.13	0.492548	-1.02166	5.99732e-07	4.9783e-05		GB11892	7706.44	9776.09	5636.78	0.576588	-0.794386	1.69661e-08	1.56088e-06
GB18040	94.5053	46.5128	142.498	3.06362	1.61524	1.61821e-06	0.000269701		GB13778	535.56	724.986	346.134	0.477436	-1.06662	6.34744e-08	8.95662e-06		GB12705	24.4373	43.0234	5.8512	0.136	-2.87832	0.000525578	0.0135519		GB11900	529.585	391.041	668.129	1.70859	0.772806	0.00250456	0.0337991
GB18080	49.9138	83.638	16.1897	0.193568	-2.36909	2.18826e-07	4.47598e-05		GB13882	120.748	79.9987	161.498	2.01875	1.01347	0.000867539	0.025487		GB12710	42.0283	16.1399	67.9167	4.20799	2.07313	4.21203e-05	0.00188903		GB11906	820.191	677.31	963.072	1.42191	0.507827	0.00334453	0.0421614
GB18108	330.104	425.22	234.989	0.552629	-0.855616	0.000232939	0.0151917		GB13917	443.333	541.914	344.751	0.636174	-0.652508	0.00126863	0.0339925		GB12733	1547.26	1839.33	1255.19	0.682418	-0.551272	0.000892753	0.0201146		GB11915	123.659	76.414	170.903	2.23654	1.16127	0.000281599	0.00608203
GB18183	216.292	292.368	140.216	0.479588	-1.06013	4.39235e-05	0.0044417		GB13921	847.342	664.796	1029.89	1.54918	0.631502	0.000614449	0.0195971		GB12752	791.757	607.295	976.22	1.60749	0.684808	0.000152744	0.00512559		GB11928	567.843	811.644	324.043	0.399243	-1.32466	0.00330364	0.0417008
GB18192	180.846	239.747	121.944	0.508636	-0.975295	0.000247006	0.0158789		GB13930	308.225	494.031	122.419	0.247796	-2.01278	2.71291e-18	1.26327e-15		GB12754	101.779	137.526	66.0324	0.480147	-1.05845	0.00135896	0.027775		GB11943	42805.1	13614.9	71995.3	5.28798	2.40272	2.71029e-06	0.00013577
GB18233	267.648	347.016	188.28	0.54257	-0.88212	0.000225721	0.0148284		GB13997	611.159	392.672	829.646	2.11282	1.07917	3.62335e-05	0.00212228		GB12795	2198.62	2657.21	1740.03	0.654833	-0.610801	0.000163011	0.00537482		GB11950	440.416	280.029	600.803	2.1455	1.10131	0.00019968	0.00465984
GB18313	185.461	284.102	86.8201	0.305595	-1.71031	5.19408e-07	9.73891e-05		GB14064	265.676	337.531	193.82	0.574228	-0.800304	0.000494913	0.0166997		GB12801	1504.42	1780.54	1228.3	0.689848	-0.53565	0.00123169	0.0262095		GB11965	84544.7	109383	59705.9	0.54584	-0.87345	3.737e-10	4.89804e-08
GB18357	133.449	204.423	62.4754	0.305618	-1.7102	2.07531e-06	0.00032203		GB14138	1307.32	1020.49	1594.14	1.56213	0.643515	0.000204472	0.00850109		GB12834	97.7902	132.939	62.6415	0.471205	-1.08557	0.00129968	0.0270901		GB11969	34451.8	26529.9	42373.7	1.59721	0.67555	9.76037e-05	0.00263785
GB18365	361.329	605.077	117.582	0.194325	-2.36346	0.000674729	0.0333657		GB14150	223.139	284.878	161.4	0.566557	-0.819707	0.000706307	0.021709		GB12860	2188.23	2570.68	1805.77	0.70245	-0.509534	0.00130354	0.0271108		GB11990	4007.81	7382.96	632.657	0.0856915	-3.5447	1.06291e-15	2.90569e-13
GB18441	36.9054	17.6911	56.1197	3.1722	1.66548	0.000957266	0.0444093		GB14191	649.52	487.762	811.278	1.66327	0.734019	0.000100545	0.00495439		GB12875	1242.21	1460.48	1023.93	0.701091	-0.512327	0.00269188	0.0463994		GB12044	785.455	958.606	612.304	0.638744	-0.64669	0.000211382	0.00486179
GB18443	303.043	180.233	425.853	2.36279	1.24049	1.35067e-07	2.96488e-05		GB14230	563.994	390.731	737.256	1.88686	0.91599	3.65551e-06	0.000290973		GB12884	759.781	597.155	922.407	1.54467	0.627299	0.000553933	0.0140828		GB12059	284.144	356.256	212.033	0.595169	-0.74863	0.00111184	0.0180307
GB18527	689.874	1055.56	324.183	0.307118	-1.70313	1.61217e-08	4.26752e-06		GB14250	661.519	512.018	811.02	1.58397	0.663543	0.000374924	0.0135336		GB12887	1694.33	2276.17	1112.5	0.488759	-1.0328	6.74772e-10	1.08226e-07		GB12060	523.456	627.716	419.196	0.667812	-0.582487	0.00233454	0.0319555
GB18543	515.837	944.762	86.9109	0.0919924	-3.44234	3.68321e-47	6.62977e-44		GB14265	129.545	82.1783	176.911	2.15277	1.10619	0.000169231	0.00743418		GB12937	10722.8	13247.2	8198.46	0.618883	-0.692261	4.37473e-06	0.000257131		GB12067	1245.67	1021.76	1469.58	1.43828	0.524345	0.00113805	0.0182699
GB18564	667.251	848.654	485.847	0.572491	-0.804674	0.000112003	0.00863593		GB14321	958.934	1208.35	709.516	0.587177	-0.768133	0.000415553	0.014604		GB12949	3943.12	3282.01	4604.22	1.40287	0.488378	0.00193251	0.0359339		GB12076	83.0197	151.876	14.1632	0.0932549	-3.42268	6.31644e-05	0.00185386
GB18581	37.18	57.0644	17.2956	0.303088	-1.72219	0.000597931	0.03096		GB14434	211.455	138.645	284.266	2.05032	1.03585	0.00106671	0.0301177		GB13007	211.478	154.177	268.78	1.74332	0.801839	0.00143927	0.0287945		GB12090	1970.17	2458.79	1481.55	0.602554	-0.730838	0.000844854	0.0145388
GB18764	700.574	911.642	489.506	0.536949	-0.897142	1.28908e-05	0.00158927		GB14435	543.526	798.889	288.163	0.360704	-1.47111	2.45069e-05	0.00148203		GB13058	691.719	951.748	431.689	0.453575	-1.14059	6.9137e-05	0.00273742		GB12113	5512.84	7522.67	3503.01	0.465661	-1.10265	7.5383e-05	0.00213392
GB18896	184.677	123.474	245.88	1.99134	0.99374	0.000443532	0.0249487		GB14490	290.589	367.698	213.48	0.580584	-0.784422	0.00113898	0.0315673		GB13062	388.374	535.038	241.711	0.451765	-1.14636	5.3346e-08	5.83831e-06		GB12128	569.863	779.096	360.629	0.462882	-1.11128	0.000126045	0.00328609
GB18898	192.743	285.312	100.174	0.351105	-1.51003	2.41424e-08	5.87247e-06		GB14496	444.696	795.854	93.5387	0.117533	-3.08887	2.07571e-43	2.41638e-40		GB13093	37.9484	74.1461	1.7508	0.0236128	-5.40429	2.23209e-06	0.000142718		GB12140	7041.32	8222.52	5860.12	0.712691	-0.488651	0.000490366	0.00944028
GB19030	946.178	585.35	1307.01	2.23286	1.15889	4.09216e-09	1.22765e-06		GB14534	16.0344	3.4071	28.6616	8.41233	3.07251	0.000366422	0.0133823		GB13110	810.905	1008.22	613.593	0.608592	-0.716452	0.000194633	0.00622235		GB12164	693.381	902.967	483.794	0.535783	-0.90028	0.000725188	0.012921
GB19082	954.342	1172.67	736.018	0.627645	-0.67198	0.000664606	0.0332303		GB14540	96.1995	135.785	56.6138	0.416937	-1.2621	0.000127073	0.00597694		GB13120	423.787	774.225	73.3482	0.0947375	-3.39992	3.07565e-40	2.6459e-37		GB12176	322.705	435.23	210.18	0.482917	-1.05015	5.79302e-06	0.000252343
GB19215	123.64	73.3499	173.93	2.37124	1.24564	5.3379e-05	0.00495269		GB14611	61.3074	33.4351	89.1797	2.66725	1.41535	0.000436933	0.0152976		GB13133	19318.9	15996.1	22641.8	1.41546	0.501268	0.00081031	0.0185665		GB12185	4353.11	6236.66	2469.56	0.395974	-1.33652	0.000493216	0.00945709
GB19238	65.0749	99.7918	30.358	0.304214	-1.71684	1.38001e-05	0.00167839		GB14612	1480.77	893.571	2067.98	2.31428	1.21056	0.000149139	0.00670981		GB13148	40.6623	18.1169	63.2078	3.48889	1.80277	0.000762824	0.0177485		GB12195	244.68	361.026	128.333	0.355468	-1.49221	2.62648e-09	3.04565e-07
GB19306	188.785	124.712	252.857	2.02753	1.01972	0.000135764	0.0100982		GB14616	435.224	323.722	546.726	1.68888	0.756063	0.000254281	0.00974536		GB13193	718.683	1146.47	290.896	0.253732	-1.97862	1.51743e-24	7.55758e-22		GB12205	1004.4	1263.87	744.925	0.589402	-0.762677	0.00162769	0.0238131
GB19386	85.0507	122.78	47.3217	0.385419	-1.3755	9.10054e-05	0.00751421		GB14619	375.942	285.559	466.326	1.63303	0.707549	0.000834965	0.0248167		GB13224	2579.51	2157.95	3001.07	1.39071	0.47582	0.00253122	0.0442359		GB12212	2392.18	1615.61	3168.76	1.96134	0.971842	0.00032135	0.00675753
GB19422	154.503	206.208	102.798	0.498518	-1.00428	0.000629692	0.0320182		GB14621	1849.89	2853.01	846.761	0.296796	-1.75246	2.0567e-24	1.36815e-21		GB13238	793.455	1167.79	419.118	0.358897	-1.47836	0.000587735	0.0147345		GB12224	1155.58	1355.38	955.782	0.705177	-0.503943	0.00176571	0.0253288
GB19456	108.524	153.055	63.9935	0.418109	-1.25805	7.72696e-05	0.00643914		GB14622	203.101	262.21	143.992	0.549148	-0.864732	0.000551946	0.0180996		GB13241	2770.65	3431.01	2110.28	0.61506	-0.701202	0.00229455	0.0412018		GB12230	6395.4	7401.83	5388.97	0.72806	-0.457872	0.00131757	0.0202028
GB19587	15.1086	30.2172	0	0	0	8.71309e-09	2.3763e-06		GB14639	588.415	946.631	230.199	0.243178	-2.03992	2.85237e-24	1.77094e-21		GB13285	11948.3	23189.2	707.351	0.0305035	-5.03488	5.44963e-31	3.96691e-28		GB12238	429.437	540.691	318.183	0.588475	-0.764947	0.000170814	0.00417056
GB19606	575.319	718.609	432.029	0.601201	-0.734081	0.00046857	0.0257142		GB14721	229.839	151.593	308.085	2.03231	1.02312	2.14648e-05	0.00133268		GB13301	119.333	168.533	70.1328	0.416136	-1.26487	5.08697e-05	0.00220173		GB12239	7013.57	9111.48	4915.67	0.539503	-0.890298	0.00102539	0.0168862
GB19642	56.6586	82.9591	30.358	0.36594	-1.45032	0.000386427	0.0220117		GB14791	7454.87	9398.24	5511.51	0.586441	-0.769943	0.000107769	0.00528239		GB13308	11606.8	8184.71	15029	1.83622	0.876742	0.00019225	0.00620908		GB12248	2128.01	2781.19	1474.82	0.530285	-0.91516	6.08407e-07	3.75564e-05
GB19686	83.9532	51.3623	116.544	2.26906	1.18209	0.000765333	0.0370256		GB14811	19.8266	5.13331	34.5199	6.72468	2.74947	0.000234515	0.00930057		GB13320	1876.7	2500.4	1253	0.501122	-0.996767	2.54083e-09	3.75686e-07		GB12273	3939.57	3321.12	4558.01	1.37243	0.456734	0.00170867	0.0246957
GB19743	90.9227	135.801	46.0446	0.339059	-1.56039	4.86118e-06	0.000717223		GB14817	332.765	251.578	413.951	1.64542	0.718457	0.000812092	0.0243968		GB13324	1377.22	1725.77	1028.67	0.596063	-0.746464	9.74123e-06	0.000517872		GB12274	45.6601	77.3659	13.9544	0.180369	-2.47098	2.85837e-06	0.000141704
GB19783	354.455	674.971	33.9377	0.0502802	-4.31387	6.19585e-56	1.85875e-52		GB14867	131.024	47.9272	214.12	4.46762	2.15951	2.81624e-12	7.94776e-10		GB13351	44440.5	86661.7	2219.24	0.0256081	-5.28725	2.06479e-50	2.44238e-47		GB12279	1049.97	1363.86	736.081	0.539704	-0.889759	1.20734e-06	6.72677e-05
GB19804	604.31	1107.73	100.89	0.0910785	-3.45675	6.36833e-49	1.43288e-45		GB14947	620.155	903.713	336.597	0.37246	-1.42484	0.000201895	0.0084316		GB13353	3312.12	4509.46	2114.79	0.468967	-1.09244	0.000347207	0.00963525		GB12284	2469.44	3025.13	1913.76	0.63262	-0.660589	9.47732e-06	0.000377829
GB19845	41.0867	63.6409	18.5324	0.291203	-1.7799	0.000177765	0.0122128		GB14948	376.156	256.262	496.05	1.93572	0.952867	7.90292e-06	0.000584126		GB13368	1398.19	1154.81	1641.56	1.4215	0.507409	0.00271631	0.0466744		GB12289	7456.11	5916.1	8996.12	1.52061	0.604655	1.36695e-05	0.000514904
GB19850	154.461	260.465	48.4573	0.186041	-2.42631	3.55932e-16	2.00212e-13		GB14961	279.278	404.131	154.424	0.382115	-1.38792	1.75177e-09	3.70778e-07		GB13399	18247.3	29978.9	6515.67	0.217342	-2.20196	0.000306962	0.00893154		GB12303	2753.75	3336.25	2171.26	0.650808	-0.619696	2.07022e-05	0.000736353
GB19871	131.521	183.593	79.4494	0.432747	-1.20841	4.84919e-05	0.004755		GB15002	82.836	34.9788	130.693	3.73635	1.90163	1.20454e-07	1.53229e-05		GB13405	163.747	210.868	116.626	0.553077	-0.854447	0.00239943	0.0424038		GB12309	210.953	294.532	127.375	0.432464	-1.20935	2.28923e-06	0.00011776
GB19901	78.7615	41.2899	116.233	2.81505	1.49316	3.67499e-05	0.00384592		GB15016	3520.62	4427.39	2613.85	0.590381	-0.760281	2.12546e-06	0.000190331		GB13421	988.674	1444.97	532.376	0.368433	-1.44052	5.75901e-16	2.01843e-13		GB12318	3232.98	3775.79	2690.17	0.712478	-0.489083	0.000831818	0.0143921
GB19966	167	75.4084	258.591	3.42921	1.77788	2.28534e-05	0.00263693		GB15102	366.876	481.27	252.482	0.524617	-0.930663	7.54963e-05	0.00399487		GB13427	6746.73	5058.52	8434.94	1.66747	0.73766	2.21238e-06	0.00014242		GB12338	12768.7	16367.9	9169.55	0.560214	-0.83595	1.45301e-09	1.7378e-07
GB20152	693.826	1012.86	374.791	0.370032	-1.43428	4.54348e-12	1.70381e-09		GB15142	464.426	579.348	349.503	0.60327	-0.729124	0.000233074	0.00930057		GB13430	51.5158	87.8829	15.1487	0.172374	-2.53639	0.00013506	0.00464755		GB12364	1308.6	1590.2	1026.99	0.645823	-0.63079	7.36551e-05	0.00209742
GB30001	72.6507	143.188	2.11333	0.0147591	-6.08225	7.96323e-10	1.74612e-07		GB15144	17.9088	34.071	1.74655	0.0512622	-4.28596	1.06824e-06	0.000106973		GB13437	500.523	636.582	364.465	0.572535	-0.804564	5.09541e-05	0.00220173		GB12371	3804.14	3201.55	4406.73	1.37644	0.460937	0.0012689	0.0196136
GB30100	504.781	298.08	711.482	2.38689	1.25513	7.77575e-07	0.000104195		GB15163	3012.51	3760.49	2264.53	0.60219	-0.731708	7.2671e-06	0.000541428		GB13443	322.38	251.302	393.458	1.56568	0.646789	0.00284951	0.0483243		GB12372	1229.1	1431.12	1027.07	0.717665	-0.478618	0.00283189	0.0369653
GB30165	218.225	150.126	286.324	1.90722	0.931474	0.00111786	0.0433576		GB15179	392.351	212.699	572.003	2.68927	1.42721	1.57476e-10	3.96372e-08		GB13455	1048	1968.34	127.649	0.064851	-3.94673	3.93219e-08	4.4298e-06		GB12395	1295.56	1730.37	860.749	0.497437	-1.00741	2.00595e-06	0.00010431
GB30196	27.475	52.3801	2.56991	0.0490627	-4.34923	1.89783e-09	3.81464e-07		GB15225	1961.98	2348.03	1575.93	0.671171	-0.575247	0.000646028	0.0202574		GB13484	80.4624	143.827	17.0979	0.118879	-3.07244	0.000294654	0.00865934		GB12404	241.535	461.955	21.115	0.0457078	-4.45141	6.59988e-05	0.00192523
GB30200	6.13403	12.2681	0	0	#REF!	0.000649901	0.0290289		GB15252	176.229	226.597	125.861	0.55544	-0.848296	0.00112928	0.0313941		GB13488	134.821	74.8279	194.814	2.60349	1.38045	6.59708e-06	0.000369397		GB12411	727.365	577.184	877.546	1.52039	0.604444	0.00133252	0.0203993
GB30202	578.484	1156.97	0	0	#REF!	8.39091e-51	1.01194e-47		GB15272	596.102	376.596	815.608	2.16573	1.11486	8.58461e-09	1.53747e-06		GB13489	124.028	188.627	59.4296	0.315064	-1.66628	1.10973e-07	1.12919e-05		GB12420	2938.04	3677.26	2198.83	0.597952	-0.741897	4.55595e-07	2.92559e-05
GB30203	248.741	497.482	0	0	#REF!	1.94332e-12	6.69612e-10		GB15311	981.228	763.731	1198.72	1.56956	0.650363	0.000244909	0.00958334		GB13542	559.098	782.523	335.672	0.428961	-1.22108	4.3215e-09	6.01387e-07		GB12434	103.218	68.1348	138.302	2.02982	1.02135	0.00327362	0.0414313
GB30316	107.663	49.5603	165.766	3.34474	1.74189	1.25772e-06	0.000151681		GB15355	555.305	669.839	440.772	0.658027	-0.603782	0.00194925	0.0478982		GB13559	265.864	198.653	333.075	1.67667	0.745597	0.00157692	0.0309593		GB12438	197.929	87.0471	308.811	3.54763	1.82685	3.12543e-05	0.00104263
GB30329	10047.4	12959	7135.7	0.550637	-0.860827	9.62521e-05	0.00702646		GB15378	662.763	441.465	884.061	2.00256	1.00185	2.47785e-07	2.84891e-05		GB13594	13000.9	8525.73	17476.2	2.04981	1.03549	2.04867e-05	0.00101162		GB12441	5806.48	7156.76	4456.19	0.622655	-0.683494	1.38331e-06	7.56312e-05
GB30362	70.1297	114.815	25.4447	0.221615	-2.17387	0.0001617	0.0100923		GB15429	766.68	587.786	945.573	1.6087	0.685896	0.000190702	0.00800003		GB13596	8204.47	10895.5	5513.43	0.506028	-0.982711	8.57943e-07	6.65469e-05		GB12475	3002.38	3501.35	2503.4	0.714981	-0.484024	0.000858727	0.0146952
GB30366	3973.94	2983.14	4964.75	1.66427	0.734889	0.000899832	0.0367863		GB15443	2166.94	2575.59	1758.28	0.682671	-0.550737	0.00101586	0.0291098		GB13619	1567.67	1041.65	2093.7	2.00998	1.00718	1.54559e-09	2.35902e-07		GB12492	150.872	103.033	198.71	1.9286	0.947553	0.00134854	0.020527
GB30506	461.359	631.997	290.72	0.460003	-1.12029	0.000160199	0.0100923		GB15487	275.152	367.151	183.152	0.498845	-1.00334	1.438e-05	0.000956578		GB13680	1485.57	1803.78	1167.35	0.647169	-0.627786	0.000178315	0.00582725		GB12506	2035.56	2516.64	1554.47	0.617676	-0.695078	3.57684e-06	0.000169422
GB30512	977.459	1335.85	619.069	0.463428	-1.10958	3.37632e-06	0.000325747		GB15503	4178.78	5391.18	2966.39	0.550229	-0.861895	9.35009e-08	1.2484e-05		GB13688	1516.55	1224.86	1808.24	1.47628	0.561971	0.000651472	0.0158074		GB12508	8488.17	10665.8	6310.58	0.591667	-0.757142	7.26513e-08	5.89091e-06
									GB15506	8583.69	2457.18	14710.2	5.98663	2.58174	5.02174e-54	9.3535e-51		GB13689	706.939	897.716	516.163	0.574974	-0.798432	1.26045e-05	0.000645898		GB12510	1909.27	2916.52	902.029	0.309283	-1.693	0.0038627	0.0467827
									GB15525	342.565	450.058	235.071	0.522313	-0.937013	1.34264e-05	0.000940153		GB13690	350.633	257.816	443.45	1.72002	0.782428	0.000346415	0.00963525		GB12511	60.2112	105.751	14.6717	0.138739	-2.84956	3.84688e-05	0.00123511
									GB15528	59.8535	28.1658	91.5412	3.25009	1.70048	4.15573e-05	0.00234559		GB13692	765.563	975.012	556.113	0.570365	-0.810041	0.00151934	0.0300785		GB12538	717.164	555.589	878.739	1.58163	0.661415	0.00280431	0.0367053
									GB15537	1038.58	1255.9	821.255	0.653915	-0.612824	0.000529176	0.0174759		GB13695	1578.28	1082.31	2074.24	1.91648	0.938462	1.98232e-08	2.50116e-06		GB12541	398.047	281.572	514.521	1.82731	0.869725	2.54748e-05	0.000876772
									GB15542	77.7021	109.528	45.8762	0.418853	-1.25548	0.000441533	0.0154007		GB13705	102.31	66.6154	138.004	2.07165	1.05078	0.00141562	0.0284709		GB12543	6181.44	4872.37	7490.5	1.53734	0.620438	0.000648048	0.0117212
									GB15552	375.781	473.677	277.884	0.586653	-0.76942	0.000344676	0.0126876		GB13723	401.472	274.061	528.884	1.9298	0.948455	0.000139907	0.00476446		GB12546	3772.21	6708.51	835.902	0.124603	-3.00459	1.84732e-82	4.4188e-79
									GB15605	970.021	1175.13	764.918	0.650924	-0.619438	0.000611289	0.0195971		GB13732	522.661	677.753	367.57	0.542336	-0.88274	6.82782e-06	0.000377846		GB12573	7719.43	10802.2	4636.65	0.429231	-1.22017	3.18157e-05	0.00105699
									GB15637	2485.29	3089.93	1880.66	0.608642	-0.716335	1.43424e-05	0.000956578		GB13740	545.727	924.363	167.091	0.180763	-2.46783	5.09335e-33	4.01653e-30		GB12585	587.468	758.136	416.801	0.54977	-0.863099	0.00234558	0.032015
									GB15648	2424.84	2851.83	1997.84	0.700548	-0.513445	0.00187507	0.0461972		GB13741	7490	9465.99	5514.01	0.582508	-0.779651	4.78588e-07	4.11716e-05		GB12586	4254.65	5355.64	3153.66	0.588848	-0.764032	8.25464e-08	6.42117e-06
									GB15660	1497.17	1783.45	1210.89	0.67896	-0.558602	0.00124399	0.0336781		GB13770	905.957	1103.9	708.019	0.641382	-0.640745	0.000260129	0.00781461		GB12592	491.788	391.947	591.63	1.50947	0.594038	0.00260964	0.0349217
									GB15662	66207.4	36185.2	96229.7	2.65937	1.41108	3.90712e-15	1.51612e-12		GB13778	1153.05	1574.33	731.775	0.464818	-1.10526	2.17349e-10	3.8807e-08		GB12599	616.254	470.877	761.631	1.61747	0.693741	0.000202824	0.00471406
									GB15696	497.225	257.164	737.286	2.86698	1.51953	5.52307e-14	1.90505e-11		GB13855	106.818	141.955	71.6818	0.504962	-0.985753	0.00192838	0.0359339		GB12600	42.9946	17.9171	68.0721	3.79928	1.92573	0.000288746	0.00618058
									GB15699	381.155	295.464	466.846	1.58004	0.659965	0.00183068	0.0455987		GB13903	27.8339	47.1904	8.4774	0.179642	-2.4768	9.91295e-05	0.00363575		GB12609	48.6873	75.2371	22.1374	0.294236	-1.76496	0.00033361	0.00695422
									GB15717	444.16	336.624	551.696	1.63891	0.712739	0.000443752	0.0154204		GB13912	435.12	556.479	313.761	0.563832	-0.826662	6.03516e-05	0.00242026		GB12624	1117.61	1349.92	885.304	0.655822	-0.608624	0.000223247	0.00507587
									GB15755	1498.32	1908.97	1087.67	0.569767	-0.811556	2.87189e-06	0.000240954		GB13917	969.06	1165.41	772.707	0.663033	-0.592847	0.000778861	0.0180204		GB12633	5604.93	7225.73	3984.12	0.55138	-0.858881	1.51196e-09	1.78598e-07
									GB15780	152.636	86.448	218.825	2.53129	1.33987	0.000135546	0.00623063		GB13921	1700.85	1382.57	2019.13	1.46042	0.546379	0.00108069	0.0237826		GB12637	5407.33	6204.04	4610.62	0.743163	-0.428249	0.00244962	0.0331982
									GB15784	433.049	572.757	293.341	0.512156	-0.965344	3.0881e-06	0.000250082		GB13924	407.659	512.524	302.794	0.59079	-0.759284	0.000325422	0.0092755		GB12643	3189.7	4098.97	2280.44	0.556346	-0.845946	2.94242e-06	0.000144375
									GB15816	728.002	900.069	555.935	0.617658	-0.69512	0.00017625	0.00767019		GB13930	613.344	991.847	234.841	0.236772	-2.07843	7.67749e-26	4.03622e-23		GB12645	226.038	135.762	316.314	2.32991	1.22027	1.64044e-06	8.71984e-05
									GB16018	237.617	164.494	310.741	1.88907	0.917679	0.000118521	0.00563155		GB13958	13.7071	24.2673	3.14687	0.129676	-2.94702	0.00131421	0.027213		GB12675	346.593	428.912	264.274	0.616151	-0.698645	0.00232336	0.0318937
									GB16047	136.481	179.984	92.9785	0.516592	-0.952904	0.000887315	0.025986		GB13997	1264.92	830.123	1699.72	2.04755	1.0339	1.28686e-05	0.000654706		GB12679	2002.9	1332	2673.8	2.00735	1.00529	3.61585e-11	5.67156e-09
									GB16111	2623.15	3129.77	2116.54	0.67626	-0.564351	0.00063701	0.0201338		GB14064	545.641	671.409	419.873	0.62536	-0.67724	0.000508612	0.0132225		GB12691	4211.45	5138.39	3284.51	0.63921	-0.645639	8.27753e-06	0.000338459
									GB16174	1423.59	1068.1	1779.08	1.66566	0.736091	1.66957e-05	0.00109498		GB14083	146.627	207.455	85.7988	0.413577	-1.27377	0.000116949	0.0041779		GB12693	438.49	718.495	158.485	0.220579	-2.18063	6.13689e-25	2.55295e-22
									GB16182	1225.32	1476.23	974.413	0.660068	-0.599314	0.000580937	0.018917		GB14108	1584.36	1874.86	1293.86	0.690113	-0.535096	0.00111872	0.0244492		GB12696	204.666	140.082	269.25	1.92208	0.942671	0.000358965	0.00740211
									GB16252	79.1207	111.845	46.3966	0.41483	-1.26941	0.00133932	0.0353344		GB14138	2647.86	2084.96	3210.76	1.53996	0.622896	0.000100773	0.00366773		GB12700	632.317	765.973	498.66	0.651015	-0.619237	0.000603798	0.0111099
									GB16282	150.522	204.109	96.9337	0.47491	-1.07427	9.01015e-05	0.00451835		GB14141	324.038	435.631	212.445	0.487673	-1.03601	0.00297368	0.0499391		GB12703	6155.63	8285.92	4025.35	0.485805	-1.04155	1.51131e-06	8.1237e-05
									GB16291	3125.03	1810.21	4439.85	2.45267	1.29435	0.00013049	0.00607625		GB14150	431.5	563.724	299.276	0.53089	-0.913514	8.69335e-06	0.000464775		GB12705	52.4953	92.0586	12.9319	0.140475	-2.83162	5.25133e-05	0.0016119
									GB16316	184.122	124.79	243.455	1.95092	0.964157	0.000168997	0.00743418		GB14169	108.202	66.4023	150.002	2.25899	1.17568	0.000342468	0.00961653		GB12710	92.2093	36.7264	147.692	4.02142	2.00771	8.68241e-08	6.69946e-06
									GB16324	420.077	571.256	268.897	0.470711	-1.08709	2.29161e-07	2.73612e-05		GB14174	405.771	314.881	496.66	1.57729	0.657452	0.00161788	0.0315671		GB12733	3083.68	3631.64	2535.72	0.69823	-0.518226	0.000323265	0.00676633
									GB16358	398.258	505.754	290.761	0.574906	-0.798602	0.000118002	0.00563155		GB14191	1296.98	1004.45	1589.5	1.58246	0.662167	8.80867e-05	0.00326888		GB12749	1461.06	1176.22	1745.9	1.48434	0.569819	0.000277291	0.00600254
									GB16380	237.157	148.32	325.994	2.19791	1.13613	1.97242e-06	0.00018009		GB14220	453.992	562.111	345.874	0.615312	-0.70061	0.000558613	0.0141341		GB12752	1654.5	1281.72	2027.28	1.58169	0.661465	1.95663e-05	0.000701164
									GB16412	3568.78	4503.76	2633.8	0.584799	-0.773987	2.3127e-06	0.00020319		GB14230	1165.76	836.336	1495.19	1.78779	0.838175	0.000337685	0.00956739		GB12754	210.809	292.628	128.989	0.440794	-1.18182	5.80221e-06	0.000252343
									GB16424	311.288	228.273	394.302	1.72733	0.788541	0.00183609	0.0455987		GB14250	1280.2	995.142	1565.25	1.57289	0.653418	0.000107516	0.0038833		GB12778	779.023	644.708	913.338	1.41667	0.502502	0.00404493	0.0484986
									GB16453	504.934	768.61	241.257	0.313888	-1.67168	0.000721725	0.02211		GB14265	259.675	161.16	358.191	2.22258	1.15223	1.55018e-05	0.000784458		GB12782	827.982	972.499	683.465	0.702793	-0.508829	0.00375807	0.0458638
									GB16464	1426.79	1798.01	1055.57	0.587079	-0.768374	0.000117948	0.00563155		GB14321	1889.03	2414.67	1363.39	0.564628	-0.824627	4.30914e-05	0.00191443		GB12795	4448.86	5373.37	3524.34	0.655891	-0.608472	2.09514e-05	0.000742457
									GB16468	1688.32	1093.54	2283.1	2.08781	1.06199	3.76358e-10	8.98724e-08		GB14361	677.305	1250.55	104.056	0.0832075	-3.58714	0.00132642	0.0273462		GB12801	3034.79	3593.44	2476.15	0.689075	-0.537267	0.000224603	0.00508039
									GB16500	4865.28	5917.31	3813.25	0.644423	-0.63392	8.6541e-05	0.00442833		GB14397	2241.91	2648.85	1834.96	0.692736	-0.529622	0.00116552	0.0252966		GB12810	211.105	144.59	277.62	1.92006	0.94115	0.000298366	0.00632987
									GB16516	162.206	212.469	111.943	0.52687	-0.924482	0.000609053	0.0195971		GB14400	103.335	61.773	144.896	2.34563	1.22997	0.00017858	0.00582725		GB12834	201.413	263.023	139.803	0.531525	-0.911791	0.000529035	0.0100255
									GB16541	1072.28	769.544	1375.02	1.7868	0.837374	0.000752021	0.0228875		GB14434	444.585	325.661	563.509	1.73036	0.791069	0.00181699	0.0344572		GB12860	4483.59	5279.69	3687.49	0.698429	-0.517815	0.000218343	0.00499786
									GB16568	645.562	863.498	427.626	0.495225	-1.01385	1.17476e-07	1.52691e-05		GB14435	1094.27	1584.14	604.396	0.381529	-1.39013	6.148e-07	5.01539e-05		GB12865	403.462	493.8	313.124	0.63411	-0.657196	0.00139204	0.021008
									GB16587	1310.23	2052.23	568.234	0.276886	-1.85264	8.25278e-10	1.7874e-07		GB14462	163.11	216.307	109.913	0.508134	-0.97672	0.000343503	0.00961708		GB12871	130.759	78.4614	183.056	2.33307	1.22223	0.0001147	0.00303162
									GB16628	3371.13	3982.78	2759.49	0.692857	-0.529371	0.00112896	0.0313941		GB14490	557.585	683.52	431.65	0.63151	-0.663122	0.000528543	0.0135913		GB12875	2509.64	2939.88	2079.4	0.707307	-0.499592	0.000763823	0.013453
									GB16650	36.3841	55.9213	16.8469	0.301262	-1.73091	0.00061285	0.0195971		GB14496	859.945	1528.42	191.468	0.125272	-2.99687	2.82879e-53	3.82412e-50		GB12884	1550.86	1234.86	1866.87	1.51181	0.596276	0.000476592	0.00921219
									GB16664	587.247	712.541	461.953	0.648318	-0.625228	0.00132274	0.0351961		GB14519	8706.12	7310.41	10101.8	1.38184	0.466593	0.00266631	0.0462111		GB12887	3405.3	4528.34	2282.26	0.503995	-0.98852	1.58044e-11	2.60718e-09
									GB16688	9.9041	0.54518	19.263	35.3333	5.14296	0.000246497	0.00960514		GB14524	640.857	508.669	773.046	1.51974	0.603827	0.00125481	0.0264455		GB12895	113.827	159.114	68.5406	0.430764	-1.21503	0.000317303	0.00668712
									GB16692	139.13	278.26	0	0	-1.53632	0.000233952	0.00930057		GB14534	32.494	13.6942	51.2938	3.74566	1.90522	0.00091564	0.0204839		GB12904	1141.74	906.756	1376.73	1.5183	0.602459	0.000225473	0.00508804
									GB16712	121.131	82.4515	159.81	1.93823	0.954736	0.00149027	0.0385524		GB14540	195.613	279.516	111.709	0.399653	-1.32318	4.38498e-07	3.91463e-05		GB12917	4575.39	3834.53	5316.25	1.38642	0.47136	0.000923361	0.0155267
									GB16806	1039.73	747.979	1331.49	1.78011	0.831968	1.98238e-05	0.00125591		GB14611	126.709	75.5885	177.83	2.3526	1.23426	5.18028e-05	0.00221377		GB12936	413.224	609.916	216.533	0.355021	-1.49403	0.000238137	0.00531619
									GB16826	1480.64	826.47	2134.8	2.58303	1.36907	3.35868e-15	1.35997e-12		GB14612	2915.85	1738.89	4092.81	2.35368	1.23492	3.48335e-06	0.000209955		GB12937	21758.7	26947.4	16570	0.614903	-0.701569	0.000126425	0.00328704
									GB16827	142.667	97.6259	187.707	1.92272	0.943148	0.000956787	0.0277588		GB14616	864.976	628.756	1101.2	1.75139	0.8085	8.19193e-06	0.000445518		GB12949	8014.17	6695.85	9332.5	1.39377	0.478996	0.000596429	0.0110167
									GB16842	2051.97	2886.67	1217.28	0.421689	-1.24575	2.95993e-05	0.00175578		GB14619	746.734	560.403	933.064	1.66499	0.735512	6.25741e-05	0.00249848		GB12958	358.512	231.58	485.445	2.09623	1.0678	0.00254751	0.0343304
									GB16844	11582	14030.5	9133.52	0.650978	-0.619318	0.000410727	0.014604		GB14621	3689.12	5704.17	1674.08	0.293483	-1.76865	3.6519e-28	2.03282e-25		GB12968	150.225	101.49	198.959	1.96037	0.971128	0.00118349	0.01881
									GB16881	4261.34	6207.84	2314.85	0.37289	-1.42318	1.02505e-10	2.65174e-08		GB14622	428.617	532.867	324.366	0.608719	-0.716152	0.000515447	0.0133635		GB12982	1733.44	1438.43	2028.45	1.41018	0.495875	0.00138315	0.0209068
									GB16914	2311.46	2735.8	1887.11	0.689783	-0.535785	0.00140626	0.0367605		GB14639	1158.24	1861.29	455.182	0.244551	-2.03179	1.04998e-29	6.20998e-27		GB12983	441.929	348.142	535.716	1.53878	0.621792	0.00202708	0.0283141
									GB16951	1064.37	843.277	1285.46	1.52436	0.608206	0.000579648	0.018917		GB14656	846.996	1004.96	689.027	0.685623	-0.544513	0.00208462	0.0382302		GB13007	434.653	315.641	553.664	1.75409	0.810726	0.00227784	0.0313588
									GB16982	250.493	183.303	317.684	1.73311	0.793359	0.000756585	0.0229514		GB14682	274.127	364.15	184.104	0.505572	-0.984012	3.16334e-05	0.00150425		GB13021	783.241	925.033	641.449	0.693434	-0.52817	0.00271536	0.0358847
									GB16986	93.395	130.016	56.774	0.43667	-1.19539	0.000516672	0.0171849		GB14721	469.931	353.269	586.592	1.66047	0.731592	0.000469785	0.0123488		GB13032	192.477	251.639	133.315	0.529786	-0.916519	0.000579217	0.0107402
									GB16992	207.86	282.61	133.109	0.471	-1.0862	1.38439e-05	0.000948001		GB14791	15019	18990.5	11047.5	0.581741	-0.781552	0.000842025	0.0191081		GB13058	1379.28	1898.59	859.974	0.452953	-1.14257	0.000560348	0.0105126
									GB17015	1691.63	1293.96	2089.3	1.61465	0.691222	3.75893e-05	0.00216092		GB14811	37.5094	8.55354	66.4653	7.7705	2.95801	2.70242e-07	2.53198e-05		GB13059	849.163	667.61	1030.72	1.54389	0.626569	0.000296513	0.00630453
									GB17163	252.389	113.842	390.937	3.43403	1.7799	2.17175e-13	7.22339e-11		GB14817	677.876	505.59	850.162	1.68152	0.74977	5.19346e-05	0.00221377		GB13062	771.176	1056.69	485.665	0.459611	-1.12152	2.97928e-08	2.66409e-06
									GB17182	300.042	465.176	134.907	0.290012	-1.78582	0.000182546	0.00783432		GB14854	159.729	222.143	97.3158	0.438078	-1.19074	0.000716705	0.0170407		GB13093	72.6321	136.308	8.95668	0.0657093	-3.92776	3.66634e-09	4.127e-07
									GB17192	321.086	232.088	410.083	1.76693	0.821243	0.000408837	0.014604		GB14867	283.447	126.952	439.942	3.46541	1.79302	4.49043e-14	1.3279e-11		GB13120	849.675	1539.94	159.409	0.103516	-3.27207	5.80143e-54	5.04619e-51
									GB17224	595.727	720.762	470.693	0.653049	-0.614736	0.00166889	0.0420063		GB14902	278.887	193.184	364.589	1.88726	0.916294	7.69061e-05	0.00295838		GB13133	39160.1	32408.8	45911.4	1.41663	0.502468	0.00018244	0.00437076
									GB17282	2509.29	3223.87	1794.72	0.556697	-0.845036	2.73574e-07	3.06963e-05		GB14907	2016.86	2372.06	1661.66	0.700515	-0.513513	0.00141035	0.0284566		GB13171	213.193	148.077	278.309	1.87949	0.910338	0.000469092	0.00914032
									GB17296	40.8885	19.716	62.0609	3.14774	1.65432	0.00068307	0.0211343		GB14913	23.057	39.3548	6.7591	0.171748	-2.54164	0.000203747	0.00644837		GB13193	1410.91	2249.89	571.938	0.254208	-1.97592	9.55695e-29	4.35433e-26
									GB17331	248.334	432.3	64.3678	0.148896	-2.74762	2.47265e-08	3.97031e-06		GB14929	219.566	164.829	274.303	1.66417	0.734801	0.00284923	0.0483243		GB13208	111.335	219.734	2.93651	0.0133639	-6.22551	0.00095152	0.0158609
									GB17439	872.187	1137.08	607.298	0.534088	-0.904851	5.1268e-05	0.00285903		GB14934	317.666	395.492	239.84	0.606433	-0.721579	0.00108449	0.023811		GB13224	5224.45	4412.61	6036.29	1.36797	0.452032	0.00148241	0.0221621
									GB17473	710.3	947.494	473.105	0.499322	-1.00196	1.21754e-07	1.53229e-05		GB14947	1249.75	1814.86	684.65	0.377248	-1.40642	0.000493462	0.0129054		GB13238	1576.62	2318.02	835.225	0.360318	-1.47266	0.00137672	0.0208755
									GB17474	182.086	238.772	125.399	0.525182	-0.929109	0.000312727	0.0116497		GB14948	739.245	491.722	986.767	2.00676	1.00487	2.07152e-06	0.00013613		GB13241	5521.77	6896.6	4146.93	0.601301	-0.733841	0.000241869	0.00538186
									GB17564	1231.57	1502.58	960.568	0.639281	-0.645479	0.000242099	0.00951337		GB14961	519.488	756.849	282.126	0.372764	-1.42367	9.67524e-07	7.38361e-05		GB13275	2321.75	2708.7	1934.81	0.714295	-0.485408	0.00105134	0.0171952
									GB17579	29.3899	10.9025	47.8774	4.39142	2.13469	0.000253388	0.00974536		GB14989	57.2025	87.4337	26.9714	0.308479	-1.69676	8.72208e-05	0.00324949		GB13285	24807.5	48138.6	1476.46	0.0306711	-5.02698	7.52724e-67	9.00257e-64
									GB17592	439.607	554.09	325.124	0.586771	-0.769129	0.000142412	0.00643827		GB14998	296.046	226.474	365.617	1.61439	0.69099	0.00240182	0.0424038		GB13301	219.083	311.375	126.792	0.407198	-1.2962	6.03608e-07	3.75021e-05
									GB17608	1025.36	1387.32	663.406	0.478192	-1.06434	3.05487e-09	6.18479e-07		GB15002	176.575	69.5725	283.577	4.076	2.02715	3.32661e-13	8.50802e-11		GB13308	23319	16357.7	30280.3	1.85114	0.888413	0.000872289	0.0148243
									GB17629	2840.68	3349.9	2331.47	0.69598	-0.522882	0.00143755	0.0372922		GB15016	7022.8	8827.12	5218.47	0.591186	-0.758317	5.70457e-07	4.81985e-05		GB13320	3817.78	5069.06	2566.5	0.506307	-0.981916	6.11161e-08	5.08486e-06
									GB17660	667.99	880.614	455.367	0.517101	-0.951482	0.000512535	0.0171699		GB15029	111.544	148.403	74.6855	0.50326	-0.990625	0.00172103	0.033237		GB13324	2866.07	3568.16	2163.99	0.606471	-0.72149	8.72702e-07	5.09405e-05
									GB17664	211.588	338.309	84.868	0.250859	-1.99505	0.000231157	0.00930057		GB15102	725.858	927.183	524.533	0.565728	-0.821819	0.00185847	0.0349636		GB13333	381.358	289.667	473.049	1.63308	0.707593	0.000743676	0.0131768
									GB17668	1712.69	2171.24	1254.13	0.577608	-0.791837	3.22609e-06	0.000259005		GB15142	949.102	1170.27	727.931	0.622019	-0.684969	8.11218e-05	0.00307062		GB13334	486.746	599.066	374.426	0.625016	-0.678035	0.000452054	0.00895819
									GB17692	190.933	275.837	106.03	0.384396	-1.37934	1.25056e-06	0.000123898		GB15143	3570.62	4154.81	2986.43	0.718788	-0.476362	0.00261585	0.0455032		GB13351	89587.7	174747	4428.59	0.0253429	-5.30227	2.99029e-81	5.72221e-78
									GB17736	796.046	1002.88	589.214	0.587524	-0.767281	2.4408e-05	0.00148203		GB15144	34.1898	65.3433	3.03624	0.0464659	-4.42768	2.31183e-08	2.80473e-06		GB13353	6676.59	9125.36	4227.83	0.463305	-1.10996	0.00264737	0.0352823
									GB17752	207.622	111.162	304.082	2.73548	1.45179	2.34567e-07	2.76522e-05		GB15163	6028.13	7562.43	4493.84	0.594232	-0.750902	1.10316e-06	8.15563e-05		GB13357	125.154	220.236	30.0716	0.136543	-2.87258	0.00068769	0.0123218
									GB17823	151.872	71.821	231.924	3.22919	1.69117	7.57258e-08	1.03711e-05		GB15166	132.233	81.7947	182.672	2.2333	1.15918	0.000795886	0.0183694		GB13361	189.313	139.234	239.393	1.71936	0.781871	0.00318729	0.0406613
									GB17875	6441.65	4965.18	7918.12	1.59473	0.673311	1.84516e-05	0.00119333		GB15179	806.621	458.121	1155.12	2.52143	1.33424	1.40285e-11	3.16076e-09		GB13368	2817.18	2303.44	3330.93	1.44607	0.532137	0.000323827	0.00676633
									GB17908	184.781	130.334	239.227	1.83548	0.876161	0.000837502	0.0248167		GB15225	4037.33	4859.08	3215.57	0.661765	-0.595609	0.000158097	0.00526786		GB13399	36793.9	60353.1	13234.7	0.219288	-2.1891	0.000516184	0.00983835
									GB17931	1053.15	791.577	1314.72	1.66088	0.73195	0.000786361	0.0237003		GB15252	351.193	434.257	268.129	0.617443	-0.695621	0.00118355	0.0254628		GB13421	1999.78	2939.16	1060.4	0.360783	-1.4708	1.30137e-21	4.78903e-19
									GB17989	319.641	203.972	435.31	2.13416	1.09367	9.17261e-07	9.28527e-05		GB15258	144.029	95.2266	192.832	2.02498	1.01791	0.000427602	0.0113983		GB13427	13598.3	10176.7	17019.9	1.67244	0.741957	4.1483e-07	2.71856e-05
									GB18021	82.1452	156.635	7.65574	0.0488764	-4.35472	1.72915e-23	1.00647e-20		GB15272	1190.27	745.63	1634.92	2.19266	1.13268	5.80315e-11	1.16841e-08		GB13430	116.944	188.513	45.3753	0.240701	-2.05469	0.000771442	0.0135434
									GB18022	174.821	233.227	116.415	0.499149	-1.00246	0.000165499	0.00733949		GB15276	48.7026	26.2081	71.197	2.7166	1.4418	0.00163504	0.0318361		GB13437	1025.83	1278.29	773.366	0.605	-0.724992	1.26533e-05	0.000488173
									GB18040	320.888	193.428	448.347	2.3179	1.21282	9.26749e-05	0.00459086		GB15291	1585.42	2047.48	1123.37	0.54866	-0.866017	6.54402e-05	0.00260194		GB13441	3474.67	2919.9	4029.44	1.37999	0.464663	0.0011411	0.0182882
									GB18080	189.808	292.644	86.9711	0.297191	-1.75054	1.3709e-06	0.000130384		GB15311	1933.17	1455	2411.35	1.65729	0.728823	7.14913e-06	0.000393327		GB13443	633.484	497.299	769.67	1.5477	0.630127	0.000533283	0.0100839
									GB18108	981.462	1211.57	751.356	0.620153	-0.689305	0.000116124	0.00563155		GB15325	86.6023	52.3671	120.838	2.30751	1.20634	0.000887935	0.0200538		GB13455	2111.63	3970.04	253.214	0.0637813	-3.97072	5.60488e-11	8.37929e-09
									GB18117	93.186	128.379	57.9928	0.45173	-1.14647	0.000484173	0.016452		GB15333	287.671	216.947	358.396	1.652	0.724216	0.00148401	0.0294406		GB13460	39.9726	62.1281	17.8171	0.28678	-1.80199	0.000921185	0.0155174
									GB18124	467.826	598.701	336.95	0.562802	-0.829301	3.70203e-05	0.00214195		GB15344	309.146	382.044	236.247	0.618376	-0.693443	0.00193662	0.0359339		GB13473	372.639	188.014	557.263	2.96394	1.56752	0.000237654	0.00531619
									GB18183	656.318	879.847	432.789	0.491891	-1.02359	1.1363e-05	0.000807815		GB15355	1114.78	1343.64	885.914	0.65934	-0.600906	0.000540158	0.0137777		GB13488	252.002	134.423	369.581	2.74939	1.45911	4.4886e-09	4.77188e-07
									GB18192	567.207	755.157	379.257	0.502222	-0.993602	3.7826e-07	4.14439e-05		GB15378	1301.41	891.522	1711.3	1.91952	0.940748	3.02869e-08	3.53833e-06		GB13489	275.715	428.226	123.205	0.28771	-1.79731	6.60042e-11	9.56862e-09
									GB18233	829.526	1122.03	537.021	0.478616	-1.06306	6.18407e-09	1.12926e-06		GB15406	245.139	316.747	173.531	0.547854	-0.868138	0.000282834	0.00833788		GB13529	1520.75	1777.88	1263.61	0.710742	-0.492602	0.0017737	0.0254053
									GB18284	109.696	146.553	72.8385	0.497012	-1.00865	0.00137574	0.0361929		GB15407	126.193	180.913	71.4736	0.395072	-1.33981	1.08655e-05	0.000561859		GB13542	1161.61	1608.68	714.539	0.444176	-1.1708	1.36361e-08	1.27912e-06
									GB18295	481.407	347.475	615.339	1.77089	0.824473	0.000960716	0.0277862		GB15429	1550.87	1173.67	1928.07	1.64277	0.716128	0.00025638	0.00772652		GB13559	534.27	417.733	650.807	1.55795	0.639648	0.000945903	0.0157948
									GB18313	592.043	915.156	268.929	0.293861	-1.76679	7.27081e-13	2.22758e-10		GB15443	4428.13	5339.06	3517.2	0.658768	-0.602158	0.000126936	0.00446541		GB13576	1391.12	1671.93	1110.32	0.664097	-0.590534	0.000194317	0.00456919
									GB18357	403.547	599.295	207.8	0.34674	-1.52807	3.04673e-05	0.00179583		GB15483	878.36	1111.49	645.234	0.580515	-0.784595	0.000102232	0.00370658		GB13578	2267.9	1919.03	2616.76	1.36358	0.447404	0.0030272	0.0390354
									GB18360	271.815	193.115	350.515	1.81506	0.860015	0.000179737	0.00774949		GB15487	546.673	717.891	375.455	0.522998	-0.935124	0.000194425	0.00622235		GB13594	26540.3	17186.8	35893.9	2.08846	1.06244	1.32557e-06	7.33123e-05
									GB18365	1078.55	1783.45	373.643	0.209506	-2.25494	8.89721e-05	0.00450325		GB15492	139.131	95.1479	183.115	1.92453	0.944503	0.00106653	0.0235259		GB13596	16456	21878.3	11033.6	0.504317	-0.987598	1.4131e-06	7.68212e-05
									GB18394	544.204	684.368	404.04	0.590383	-0.760276	0.000214295	0.00883065		GB15503	8382.25	10802.4	5962.09	0.551921	-0.857465	2.263e-08	2.78114e-06		GB13599	486.031	589.731	382.331	0.648313	-0.625237	0.00134318	0.020527
									GB18441	136.827	62.7355	210.918	3.36202	1.74933	3.70765e-09	6.90586e-07		GB15506	17299.7	4965.02	29634.3	5.96862	2.5774	7.4209e-59	1.1704e-55		GB13619	3210.66	2186.69	4234.64	1.93656	0.953494	5.78552e-11	8.51629e-09
									GB18443	928.722	552.715	1304.73	2.36058	1.23914	3.49923e-09	6.76521e-07		GB15525	659.766	861.197	458.335	0.532207	-0.909941	1.19485e-06	8.5014e-05		GB13667	182.701	237.904	127.498	0.535923	-0.899903	0.000977723	0.0162693
									GB18446	1342.5	1611.75	1073.26	0.665899	-0.586624	0.000680022	0.0211101		GB15528	126.873	63.8713	189.874	2.97276	1.5718	4.62497e-07	4.01524e-05		GB13680	2987.04	3625.89	2348.18	0.647615	-0.626792	1.8927e-05	0.000683371
									GB18463	736.558	930.557	542.559	0.583048	-0.778315	0.000526562	0.0174515		GB15537	2065.52	2472.5	1658.54	0.670797	-0.576052	0.000363705	0.0100012		GB13688	3059.77	2531.31	3588.24	1.41755	0.503396	0.000479306	0.00924596
									GB18472	28.9625	49.2431	8.68183	0.176305	-2.50385	0.00025321	0.00974536		GB15542	161.625	209.901	113.35	0.540014	-0.888931	0.00127215	0.0266926		GB13689	1379.87	1712.48	1047.25	0.611537	-0.709489	6.96035e-05	0.00200291
									GB18527	2372.61	3897.3	847.927	0.217568	-2.20046	8.77679e-05	0.00446657		GB15552	791.496	1007.32	575.671	0.571487	-0.807207	0.000412307	0.0111158		GB13690	701.148	489.99	912.305	1.86188	0.896763	7.78681e-07	4.71546e-05
									GB18543	1543.33	2813.28	273.38	0.0971748	-3.36327	5.78047e-71	1.34584e-67		GB15605	1919.51	2253.18	1585.84	0.703826	-0.50671	0.00229064	0.0412018		GB13692	1549	1929.2	1168.8	0.60585	-0.722968	5.03647e-06	0.000228347
									GB18564	1984.79	2544.64	1424.95	0.559981	-0.83655	3.89355e-05	0.00221101		GB15629	1635.1	2027.3	1242.89	0.613079	-0.705855	0.00120684	0.0258964		GB13695	3101.23	2133.22	4069.25	1.90756	0.931727	2.17941e-10	3.02212e-08
									GB18581	143.693	203.653	83.7326	0.411154	-1.28225	6.04904e-06	0.000458006		GB15637	4980.44	6150.25	3810.64	0.61959	-0.690614	8.63601e-06	0.000464333		GB13723	807.925	572.679	1043.17	1.82156	0.865174	3.84776e-05	0.00123511
									GB18619	4466.91	5292.6	3641.21	0.687982	-0.539558	0.000834884	0.0248167		GB15648	4879.57	5775.18	3983.95	0.68984	-0.535666	0.000617369	0.0152406		GB13724	1723.45	2001.11	1445.79	0.722493	-0.468945	0.00217028	0.0299643
									GB18668	150.132	201.385	98.8803	0.491002	-1.0262	0.000485805	0.016452		GB15660	3008.77	3566.12	2451.42	0.687421	-0.540735	0.000737909	0.0173426		GB13732	1034.28	1348.2	720.37	0.534321	-0.904222	5.42482e-08	4.59333e-06
									GB18737	118.5	180.531	56.4684	0.312791	-1.67673	2.44328e-07	2.84428e-05		GB15662	131913	72143.8	191682	2.65694	1.40976	1.76836e-15	5.88057e-13		GB13740	1068.94	1792.38	345.494	0.192758	-2.37514	2.47458e-42	1.82129e-39
									GB18764	2109.3	2782.05	1436.54	0.516361	-0.953549	1.27636e-08	2.24277e-06		GB15692	1929.31	2333.22	1525.41	0.653781	-0.613122	0.000197793	0.00630208		GB13741	15050.6	18977	11124.1	0.586188	-0.770564	2.34856e-08	2.1401e-06
									GB18771	1125.72	1365.42	886.023	0.648899	-0.623934	0.000465687	0.0160035		GB15696	1036.24	550.853	1521.62	2.7623	1.46587	1.19611e-16	4.35337e-14		GB13754	838.752	1018.28	659.226	0.647394	-0.627284	0.00309257	0.0396645
									GB18806	21.3686	6.67818	36.059	5.39953	2.43283	0.000637761	0.0201338		GB15699	742.431	554.092	930.77	1.67981	0.748299	5.78148e-05	0.00238521		GB13770	1878.44	2280.94	1475.93	0.647069	-0.628008	5.42245e-05	0.00165229
									GB18859	154.077	208.287	99.8665	0.479465	-1.0605	0.000118475	0.00563155		GB15716	1562.35	1862.65	1262.05	0.677555	-0.56159	0.000732426	0.0173274		GB13778	2407.79	3257.8	1557.77	0.478167	-1.06441	1.43232e-12	2.68715e-10
									GB18898	604.645	848.867	360.423	0.424593	-1.23585	2.10135e-10	5.14998e-08		GB15727	632.114	488.768	775.46	1.58656	0.665902	0.000432808	0.0115047		GB13802	212.937	271.343	154.531	0.569505	-0.812219	0.0016716	0.024255
									GB18984	122.489	166.222	78.755	0.473794	-1.07767	0.000304742	0.0114383		GB15746	293.917	226.061	361.774	1.60034	0.678379	0.0025738	0.0448542		GB13855	214.682	272.743	156.622	0.574248	-0.800255	0.00153998	0.0228798
									GB18993	430.797	289.737	571.858	1.97371	0.980913	1.64847e-06	0.000153522		GB15755	2936.99	3746.97	2127.01	0.567661	-0.816898	4.11588e-07	3.70939e-05		GB13873	500.416	389.105	611.728	1.57214	0.652732	0.000887923	0.0150632
									GB19030	2868.93	1825.25	3912.61	2.1436	1.10004	1.83665e-11	5.03079e-09		GB15780	312.293	182.545	442.04	2.42154	1.27592	0.000354445	0.00980736		GB13903	69.4581	111.109	27.8071	0.250268	-1.99846	2.52685e-06	0.000128601
									GB19056	115.15	152.728	77.5725	0.507914	-0.977345	0.00152905	0.0391209		GB15784	873.702	1152.2	595.203	0.51658	-0.952938	1.499e-07	1.49317e-05		GB13912	861.147	1059.71	662.588	0.625256	-0.67748	8.92724e-05	0.00246867
									GB19082	2834.74	3509.09	2160.38	0.615654	-0.699808	2.07319e-05	0.00130457		GB15790	88.8928	126.271	51.5151	0.407974	-1.29345	0.000176419	0.00579672		GB13917	1988.35	2334.47	1642.23	0.703468	-0.507443	0.000864274	0.0147142
									GB19215	394.182	255.578	532.786	2.08463	1.05979	1.024e-05	0.000733581		GB15816	1478.64	1848.71	1108.56	0.599643	-0.737824	1.04534e-05	0.000546522		GB13921	3413.24	2773.63	4052.86	1.46121	0.547162	0.000189614	0.00450481
									GB19238	191.962	269.979	113.944	0.422049	-1.24452	1.37202e-06	0.000130384		GB15818	788.933	1153.14	424.725	0.368319	-1.44097	0.00145273	0.0289414		GB13924	802.724	1003.11	602.335	0.600466	-0.735844	3.11162e-05	0.00104263
									GB19247	16795.8	19925	13666.6	0.685903	-0.543923	0.000538498	0.017721		GB15832	545.092	436.949	653.236	1.495	0.580141	0.0027956	0.0476662		GB13930	1261.76	2048.43	475.081	0.231924	-2.10828	3.64082e-36	2.32236e-33
									GB19252	128.609	86.3584	170.86	1.9785	0.984408	0.000778928	0.0235525		GB15947	85.8615	119.664	52.0586	0.435038	-1.20079	0.000695134	0.0166112		GB13958	29.7617	52.3682	7.15517	0.136632	-2.87163	1.40423e-05	0.000520487
									GB19271	553.538	672.203	434.874	0.646938	-0.6283	0.00129366	0.034521		GB15963	226.588	322.464	130.711	0.40535	-1.30276	0.00249808	0.0437765		GB13975	2171.85	2521.41	1822.29	0.722728	-0.468476	0.00206396	0.0287872
									GB19273	963.944	1311.53	616.362	0.469958	-1.0894	0.00151726	0.0391209		GB16018	456.065	307.374	604.757	1.9675	0.976364	1.73718e-06	0.000119123		GB13997	2606.12	1684.96	3527.29	2.0934	1.06585	1.95398e-06	0.000102162
									GB19306	567.559	392.408	742.711	1.8927	0.920447	2.46028e-06	0.000212154		GB16047	290.174	392.824	187.524	0.477375	-1.06681	3.09553e-06	0.000193994		GB14001	253.753	194.829	312.677	1.60488	0.682464	0.00402113	0.0483344
									GB19322	154.795	109.391	200.199	1.83012	0.87194	0.00141266	0.0367605		GB16075	39.8127	59.4912	20.1342	0.338439	-1.56303	0.00181474	0.0344572		GB14017	2289.77	1888.79	2690.74	1.42458	0.51054	0.00075549	0.0133614
									GB19326	225.348	290.876	159.821	0.549446	-0.863951	0.000392756	0.0141225		GB16111	5240.66	6165.58	4315.73	0.699972	-0.514631	0.000897163	0.0201471		GB14043	580.892	693.242	468.541	0.67587	-0.565183	0.00301798	0.038969
									GB19386	262.481	375.416	149.545	0.398344	-1.32791	1.75488e-08	2.91842e-06		GB16174	2833.28	2231.9	3434.67	1.5389	0.6219	8.03526e-05	0.00306603		GB14044	228.921	167.03	290.812	1.74108	0.79998	0.00148765	0.0222056
									GB19397	300.067	226.411	373.722	1.65064	0.723023	0.00107432	0.0301359		GB16176	504.37	613.213	395.527	0.645008	-0.63261	0.00134239	0.0275553		GB14064	1071.21	1319.33	823.089	0.623867	-0.68069	3.80744e-05	0.00123073
									GB19422	461.982	613.83	310.133	0.505243	-0.984951	6.09211e-05	0.00327709		GB16182	2492.52	3057.22	1927.82	0.630579	-0.665252	3.43527e-05	0.00159353		GB14108	3196.19	3741.64	2650.74	0.708442	-0.497278	0.000566586	0.0106088
									GB19442	1210.92	1460.75	961.099	0.65795	-0.60395	0.000482759	0.016452		GB16196	659.087	451.322	866.853	1.9207	0.941631	1.88792e-06	0.000125575		GB14114	4885.57	5590.35	4180.79	0.747859	-0.419162	0.00359199	0.0445761
									GB19443	503.917	635.497	372.336	0.585897	-0.77128	9.26099e-05	0.00459086		GB16215	5643.35	8895.37	2391.33	0.268828	-1.89524	2.86894e-05	0.00137811		GB14115	601.442	718.457	484.428	0.674262	-0.568619	0.00213618	0.0296763
									GB19456	333.642	449.012	218.272	0.486115	-1.04063	1.72036e-06	0.000158631		GB16240	107.174	72.2674	142.082	1.96605	0.975301	0.00225453	0.0407149		GB14138	5211.06	4181.54	6240.58	1.49241	0.577645	4.42259e-05	0.00138285
									GB19457	200.422	129.149	271.694	2.10373	1.07295	0.000361624	0.0132591		GB16252	162.225	219.343	105.107	0.479188	-1.06134	0.000149726	0.0050422		GB14149	191.606	380.587	2.62598	0.00689982	-7.17922	0.00137995	0.0208914
									GB19464	69.3991	137.925	0.873276	0.00633153	-7.30323	0.000410902	0.014604		GB16282	286.119	397.512	174.725	0.439547	-1.18591	3.35433e-06	0.000206117		GB14150	904.836	1175.64	634.031	0.539306	-0.890824	1.71653e-07	1.19013e-05
									GB19465	840.719	1008.64	672.798	0.667034	-0.584168	0.00126867	0.0339925		GB16291	6267.67	3717.56	8817.79	2.37193	1.24606	0.000588572	0.0147345		GB14169	245.725	170.42	321.031	1.88376	0.913619	0.000194362	0.00456919
									GB19478	128.704	181.077	76.3316	0.421542	-1.24625	1.7988e-05	0.00117149		GB16294	484.144	607.584	360.704	0.593669	-0.752269	0.00121255	0.0259601		GB14191	2611.43	2075.53	3147.33	1.5164	0.600652	4.56368e-05	0.00142232
									GB19487	1777.81	2166.55	1389.08	0.641147	-0.641272	0.000172697	0.00755082		GB16302	1040.05	848.873	1231.23	1.45043	0.536481	0.00201566	0.0371093		GB14202	2728.38	3648.79	1807.98	0.4955	-1.01304	0.00344877	0.0431345
									GB19587	45.0248	89.5875	0.462106	0.00515815	-7.59893	0.000332854	0.0123501		GB16316	376.635	273.72	479.55	1.75197	0.80898	0.00273066	0.046704		GB14220	936.155	1137.84	734.472	0.645497	-0.631517	0.000193017	0.00455997
									GB19593	569.097	770.151	368.043	0.477884	-1.06527	0.00046934	0.0160697		GB16324	836.097	1107.56	564.633	0.509798	-0.972001	8.28983e-07	6.48319e-05		GB14230	2356.93	1712.66	3001.21	1.75237	0.809305	0.00112023	0.018136
									GB19606	1678.75	2044.45	1313.06	0.642254	-0.638784	0.000161781	0.0072436		GB16358	771.949	960.912	582.987	0.606701	-0.720941	7.01727e-05	0.00276685		GB14250	2583.91	1999.06	3168.76	1.58512	0.664596	6.93552e-06	0.000294929
									GB19627	221.043	161.361	280.725	1.73974	0.798868	0.00125148	0.0337827		GB16370	121.483	174.884	68.0826	0.389302	-1.36104	0.000684999	0.0164521		GB14265	524.692	344.509	704.876	2.04603	1.03283	1.37859e-07	9.99269e-06
									GB19666	529.309	654.986	403.632	0.616245	-0.698423	0.000368954	0.0134221		GB16380	475.405	316.799	634.01	2.0013	1.00094	0.000828204	0.018885		GB14272	107.631	147.613	67.649	0.458286	-1.12568	0.000787068	0.0137421
									GB19667	31.1278	50.2881	11.9675	0.237979	-2.0711	0.000189276	0.00797615		GB16412	7191.47	9175.32	5207.62	0.567569	-0.817133	1.34754e-07	1.35657e-05		GB14321	3854.86	4916.95	2792.77	0.567987	-0.81607	0.000149108	0.00373473
									GB19686	288.968	188.574	389.362	2.06477	1.04598	5.43419e-05	0.00299459		GB16453	1000.23	1540.28	460.18	0.298764	-1.74292	0.000224556	0.00689926		GB14346	1442.48	1837.69	1047.28	0.569889	-0.811247	0.00214569	0.0297536
									GB19743	292.165	410.49	173.84	0.423494	-1.23959	4.39289e-08	6.77082e-06		GB16462	205.489	257.895	153.084	0.593591	-0.752458	0.00262613	0.0455982		GB14348	293.914	369.769	218.058	0.589714	-0.761913	0.000796476	0.0138558
									GB19765	65.8281	102.532	29.1237	0.284044	-1.81581	8.20212e-06	0.000601467		GB16464	2828.95	3635.53	2022.37	0.556279	-0.846118	8.57791e-05	0.00320841		GB14361	1370.47	2503.89	237.057	0.0946753	-3.40087	0.00142421	0.0214595
									GB19783	1085.59	2066.85	104.338	0.0504819	-4.30809	1.59213e-95	7.41374e-92		GB16468	3378.9	2193.13	4564.66	2.08134	1.05751	2.04223e-11	4.29458e-09		GB14397	4607.62	5487.88	3727.36	0.679199	-0.558093	9.77012e-05	0.00263785
									GB19804	1795.13	3306.7	283.547	0.085749	-3.54374	3.63014e-78	1.12692e-74		GB16494	763.727	919.521	607.934	0.661142	-0.596968	0.00117665	0.0254628		GB14400	221.439	126.247	316.63	2.50803	1.32655	2.38343e-07	1.62654e-05
									GB19831	304.63	375.012	234.249	0.624645	-0.678892	0.00199855	0.0489804		GB16500	9711.69	11789	7634.35	0.647581	-0.626867	4.44428e-05	0.0019561		GB14417	933.289	1124.83	741.748	0.659431	-0.600706	0.000465356	0.00914032
									GB19845	119.525	170.265	68.7851	0.403988	-1.30762	1.43058e-05	0.000956578		GB16541	2131.43	1526.8	2736.07	1.79203	0.841596	0.000132073	0.00457806		GB14434	877.69	626.054	1129.33	1.80388	0.851104	0.000291918	0.00623453
									GB19850	457.491	765.911	149.072	0.194633	-2.36117	2.52977e-16	1.0709e-13		GB16568	1270.9	1703.84	837.956	0.491803	-1.02385	2.30635e-09	3.46428e-07		GB14435	2176.86	3136.47	1217.25	0.388097	-1.36551	6.04537e-05	0.00179634
									GB19871	422.478	580.076	264.879	0.456629	-1.1309	6.93218e-08	9.63573e-06		GB16579	3061.73	2537.8	3585.66	1.4129	0.498659	0.0015387	0.0303982		GB14462	329.625	450.826	208.424	0.462316	-1.11305	3.99476e-07	2.63599e-05
									GB19901	200.065	110.344	289.786	2.6262	1.39298	5.01812e-08	7.30289e-06		GB16582	98.2907	61.3468	135.235	2.20443	1.1404	0.000665829	0.0161144		GB14487	152.384	106.057	198.71	1.87361	0.905824	0.00201144	0.0281366
									GB19919	16.1276	32.2552	0	0	0	0.00118877	0.0326579		GB16587	2639.42	4149.74	1129.11	0.272092	-1.87784	1.60634e-13	4.6063e-11		GB14490	1119.83	1345.46	894.194	0.664601	-0.58944	0.000286923	0.00616888
									GB19935	86.7626	118.658	54.8673	0.462399	-1.11279	0.00121466	0.0331734		GB16602	2686.86	3135.51	2238.22	0.713829	-0.48635	0.0023572	0.0418503		GB14496	1723.34	3055.79	390.893	0.127919	-2.9667	8.45668e-71	1.15591e-67
									GB19942	100.219	160.361	40.0762	0.249912	-2.00051	2.8702e-09	5.94003e-07		GB16615	924.649	1258.91	590.387	0.468966	-1.09245	0.000898456	0.0201471		GB14499	1391.94	1632.59	1151.3	0.705201	-0.503893	0.00134839	0.020527
									GB19966	518.555	278.246	758.864	2.72731	1.44748	0.00018565	0.00789479		GB16628	6758.37	7977.81	5538.93	0.694292	-0.526386	0.000612745	0.0152189		GB14519	17631.4	14825.9	20437	1.37847	0.463065	0.000918429	0.0154983
									GB20022	183.754	132.742	234.766	1.76859	0.8226	0.00158895	0.0404313		GB16648	425.983	332.877	519.089	1.5594	0.640993	0.00210903	0.0385285		GB14524	1256.74	998.489	1514.99	1.51728	0.601486	0.0001825	0.00437076
									GB20087	916.89	701.591	1132.19	1.61374	0.690412	0.0001345	0.00623063		GB16650	84.2111	130.116	38.306	0.294398	-1.76416	2.13332e-06	0.000139225		GB14534	73.2646	32.2627	114.266	3.54175	1.82446	8.89836e-06	0.000357729
									GB20102	103.525	63.7351	143.315	2.24861	1.16903	0.000285029	0.0108346		GB16653	151.128	104.505	197.752	1.89228	0.920127	0.00178046	0.0340373		GB14540	397.661	547.007	248.315	0.453952	-1.13939	7.44972e-08	5.93991e-06
									GB20152	2093.14	2962.78	1223.5	0.412959	-1.27593	3.47445e-14	1.24452e-11		GB16664	1210.81	1467.86	953.766	0.649766	-0.622007	0.000316588	0.009106		GB14583	892.749	723.164	1062.33	1.46901	0.554842	0.00119731	0.0189353
									GB30001	201.751	400.564	2.9375	0.00733341	-7.0913	2.04456e-11	4.00576e-09		GB16683	1268.26	1531.92	1004.59	0.655773	-0.608732	0.000372577	0.0101899		GB14611	279.324	188.537	370.111	1.96306	0.973106	3.60081e-05	0.00117586
									GB30060	20.0594	35.4983	4.6206	0.130164	-2.9416	0.000105627	0.00480325		GB16684	1501.55	1215.85	1787.25	1.46996	0.555777	0.000846574	0.0191654		GB14612	5834.22	3505.28	8163.17	2.32882	1.2196	3.48393e-07	2.31488e-05
									GB30064	1376.41	2043.81	709.018	0.34691	-1.52737	0.000436291	0.0142466		GB16688	20.0997	3.45551	36.7439	10.6334	3.41053	3.36201e-05	0.00157499		GB14616	1746.65	1326.96	2166.34	1.63256	0.707134	5.577e-06	0.000244774
									GB30100	1501.43	886.975	2115.89	2.38551	1.2543	1.49043e-09	1.99796e-07		GB16692	272.609	544.752	0.465358	0.000854257	-10.193	5.96584e-05	0.0024126		GB14619	1551.53	1217.2	1885.85	1.54933	0.631648	5.60858e-05	0.00168222
									GB30163	92.3716	49.0258	135.717	2.76828	1.46899	7.41724e-05	0.00370425		GB16706	253.472	171.454	335.489	1.95673	0.968442	4.43693e-05	0.0019561		GB14621	7330.48	11308.1	3352.87	0.296502	-1.75389	8.35674e-35	4.70337e-32
									GB30165	648.044	439.078	857.01	1.95184	0.964834	1.37958e-05	0.000900971		GB16710	169.657	240.447	98.8682	0.411185	-1.28214	0.000206748	0.00652151		GB14622	911.1	1139.89	682.314	0.59858	-0.740383	1.38276e-05	0.000514904
									GB30196	82.3276	156.981	7.67376	0.0488832	-4.35452	1.19581e-20	6.09147e-18		GB16712	236.914	155.151	318.678	2.05399	1.03843	9.76766e-05	0.0036106		GB14639	2305.34	3675.89	934.783	0.254301	-1.97539	4.48025e-37	3.06193e-34
									GB30200	18.2506	36.5011	0	0	#REF!	1.24058e-05	0.00087771		GB16723	196.84	133.742	259.938	1.94358	0.958714	0.000198577	0.00630581		GB14656	1654.95	1973.79	1336.11	0.676926	-0.562931	0.000262703	0.00576855
									GB30202	1643.32	3282.47	4.17523	0.00127198	-9.61871	4.64026e-42	3.93958e-39		GB16747	177.763	108.495	247.032	2.2769	1.18707	9.97584e-06	0.000524452		GB14672	642.689	492.084	793.295	1.61211	0.688953	0.000177981	0.0043112
									GB30203	727.376	1453.88	0.874634	0.000601588	-10.6989	8.24783e-14	2.10072e-11		GB16792	1165.15	949.525	1380.77	1.45417	0.540196	0.00161127	0.0315029		GB14682	589.277	777.035	401.519	0.516732	-0.952512	5.17882e-07	3.25993e-05
									GB30204	44.7997	67.0569	22.5425	0.33617	-1.57274	0.0013884	0.0364563		GB16805	170.071	121.015	219.126	1.81074	0.856576	0.00159189	0.0311885		GB14683	226.465	151.648	301.281	1.98671	0.990381	9.5376e-05	0.00259988
									GB30215	605.902	393.791	818.014	2.07728	1.0547	4.65122e-05	0.00255626		GB16806	2064.02	1565.42	2562.63	1.63703	0.71108	0.000703314	0.0167644		GB14688	275.624	338.38	212.868	0.62908	-0.668685	0.00409727	0.0490033
									GB30222	7605.09	11047.6	4162.54	0.376781	-1.4082	0.00166307	0.041939		GB16826	2897.11	1629.22	4165	2.55644	1.35413	4.88193e-17	1.9249e-14		GB14721	996.304	762.294	1230.31	1.61396	0.690609	0.000572225	0.0106312
									GB30257	61.5933	92.9375	30.2491	0.325478	-1.61937	0.000159138	0.00639013		GB16827	305.985	193.64	418.33	2.16035	1.11126	1.1911e-06	8.5014e-05		GB14766	647.059	503.343	790.774	1.57104	0.651723	0.000345662	0.00717416
									GB30288	243.423	150.805	336.041	2.22831	1.15595	2.05764e-05	0.00124781		GB16842	4120.75	5770.04	2471.46	0.428326	-1.22322	5.82609e-05	0.00238668		GB14791	30278.1	38519.2	22037.1	0.572106	-0.805645	0.000630214	0.011473
									GB30307	262.969	366.012	159.926	0.436943	-1.19448	5.74971e-06	0.000457641		GB16844	23140.1	28055.7	18224.5	0.649583	-0.622414	0.000344686	0.00962173		GB14811	74.5098	17.3883	131.631	7.57012	2.92032	1.04588e-07	7.6977e-06
									GB30316	323.795	158.075	489.515	3.09672	1.63074	3.15531e-10	4.7274e-08		GB16881	8478.89	12447.2	4510.61	0.36238	-1.46443	1.33179e-08	1.75038e-06		GB14817	1349.65	1018.13	1681.16	1.65122	0.723532	5.19651e-06	0.00023212
									GB30329	29779.4	38361.1	21197.8	0.552585	-0.855731	7.30331e-06	0.000549661		GB16898	639.821	804.502	475.14	0.590601	-0.759744	0.00267452	0.0462686		GB14854	311.796	433.139	190.452	0.439702	-1.1854	6.08325e-05	0.001802
									GB30362	248.119	389.514	106.724	0.273992	-1.86779	0.000582128	0.0176509		GB16914	4702.36	5507.55	3897.18	0.707606	-0.498982	0.0013991	0.0282899		GB14858	428.545	531.259	325.83	0.613318	-0.705294	0.000491717	0.00944729
									GB30366	12147.9	9283.6	15012.2	1.61707	0.69338	0.000258556	0.00927525		GB16951	2123.09	1647.73	2598.44	1.57698	0.657169	0.000120445	0.00426879		GB14867	573.094	241.801	904.387	3.74022	1.90312	3.52747e-22	1.40628e-19
									GB30473	44.1368	16.5702	71.7033	4.32724	2.11345	4.32194e-05	0.00244622		GB16952	3284.15	3885.66	2682.64	0.690396	-0.534505	0.000738567	0.0173426		GB14877	131.485	86.2336	176.736	2.0495	1.03527	0.000841834	0.0145129
									GB30474	32.9911	8.09111	57.891	7.15489	2.83893	3.98536e-06	0.000327442		GB16959	753.293	520.038	986.548	1.89707	0.923771	5.2873e-05	0.00223365		GB14902	568.279	398.867	737.692	1.84947	0.887109	3.31207e-06	0.000157661
									GB30506	1452.47	1957.2	947.739	0.484233	-1.04623	1.85735e-05	0.00115382		GB16982	517.019	386.447	647.59	1.67575	0.744811	0.000159779	0.00530523		GB14907	4021.84	4717.62	3326.06	0.70503	-0.504243	0.000361779	0.00744408
									GB30512	2900.71	3973.89	1827.53	0.459883	-1.12066	2.15743e-08	2.61665e-06		GB16986	202.576	267.002	138.15	0.517413	-0.950612	0.000245793	0.00745494		GB14913	60.0607	104.213	15.9084	0.152653	-2.71167	0.000136499	0.00347346
									GB30573	1097.47	844.195	1350.75	1.60004	0.678109	0.00124264	0.0333157		GB16992	437.374	599.968	274.781	0.457993	-1.1266	5.37154e-08	5.83831e-06		GB14919	159.543	205.603	113.482	0.551947	-0.857399	0.00274821	0.0361979
																		GB17015	3407.6	2549.81	4265.39	1.67283	0.742287	2.18246e-06	0.000141456		GB14921	365.256	281.166	449.346	1.59815	0.676406	0.00156851	0.0232315
																		GB17096	144.705	188.25	101.159	0.537365	-0.896026	0.00167611	0.0325022		GB14929	439.083	332.861	545.305	1.63824	0.712142	0.000452973	0.00895819
																		GB17112	554.04	429.044	679.036	1.58267	0.662362	0.000676447	0.0163296		GB14934	641.753	794.155	489.351	0.616191	-0.69855	0.00013981	0.00354828
																		GB17128	193.615	256.229	131.001	0.511264	-0.96786	0.000212811	0.00660273		GB14947	2437.48	3506.47	1368.49	0.390276	-1.35743	0.000303711	0.00642526
																		GB17163	513.603	225.435	801.771	3.55656	1.83048	2.52103e-19	1.08439e-16		GB14948	1481.31	936.065	2026.56	2.16498	1.11436	1.47666e-07	1.05438e-05
																		GB17182	593.34	914.737	271.943	0.297291	-1.75005	1.78224e-07	1.75681e-05		GB14961	1030.09	1458.16	602.025	0.412866	-1.27625	9.7079e-05	0.00263785
																		GB17192	624.131	463.127	785.135	1.69529	0.761532	0.000137466	0.00471319		GB14972	5632.22	4661.32	6603.12	1.41658	0.50241	0.000431583	0.00863934
																		GB17224	1202.05	1421.29	982.813	0.691495	-0.53221	0.00218314	0.0396239		GB14989	115.095	161.389	68.8003	0.4263	-1.23006	0.000221345	0.00505449
																		GB17251	2493.77	2923.11	2064.43	0.706245	-0.501759	0.00172581	0.0332434		GB15002	352.359	149.137	555.582	3.7253	1.89736	1.15724e-11	1.97723e-09
																		GB17253	39.6214	67.6186	11.6243	0.171909	-2.54028	2.01424e-05	0.00100851		GB15016	14073.6	17643.5	10503.8	0.595334	-0.74823	3.32041e-08	2.94164e-06
																		GB17263	213.502	140.817	286.187	2.03233	1.02314	0.000276528	0.00820307		GB15029	209.235	262.657	155.814	0.59322	-0.75336	0.00341145	0.0428001
																		GB17270	576.27	692.568	459.972	0.664153	-0.590411	0.00200731	0.0370276		GB15039	9597.29	10928.1	8266.48	0.756442	-0.402698	0.00395174	0.0477403
																		GB17282	5025.01	6489.27	3560.76	0.548716	-0.865869	5.69277e-06	0.000324522		GB15055	78.5617	145.688	11.4355	0.0784933	-3.67129	0.000127217	0.00329868
																		GB17286	4138.55	4859.85	3417.24	0.703158	-0.50808	0.00123989	0.0262485		GB15139	874.822	660.033	1089.61	1.65084	0.723203	8.43136e-05	0.0023451
																		GB17291	662.702	789.513	535.891	0.678761	-0.559024	0.00246079	0.0432031		GB15142	1923.46	2418.04	1428.88	0.590928	-0.758947	8.65873e-07	5.09405e-05
																		GB17294	431.927	322.448	541.406	1.67905	0.747646	0.000308979	0.0089415		GB15143	7036.44	8218.85	5854.03	0.712268	-0.489508	0.000644434	0.0117001
																		GB17296	79.8062	38.3385	121.274	3.16324	1.6614	0.00156188	0.0307278		GB15144	63.3799	120.785	5.97473	0.0494658	-4.33742	3.99798e-06	0.000188437
																		GB17331	521.801	899.526	144.076	0.160169	-2.64233	2.82004e-07	2.61628e-05		GB15152	395.054	476.108	313.999	0.659512	-0.60053	0.00373685	0.045663
																		GB17344	28.1726	43.7349	12.6103	0.288335	-1.79418	0.00287746	0.0487108		GB15153	209.775	268.214	151.335	0.564234	-0.825635	0.00121711	0.0191114
																		GB17348	444.588	536.28	352.896	0.658045	-0.603742	0.00272263	0.0466744		GB15163	12297	15431.6	9162.5	0.593749	-0.752076	4.43247e-08	3.78659e-06
																		GB17428	540.858	662.023	419.694	0.633957	-0.657544	0.000734386	0.0173304		GB15165	430.231	527.969	332.493	0.629759	-0.667129	0.00101045	0.0166689
																		GB17439	1746.31	2278.62	1214.01	0.532783	-0.908381	0.00142008	0.0284709		GB15166	267.797	158.979	376.616	2.36897	1.24426	8.27078e-06	0.000338459
																		GB17446	15.8777	30.88	0.875399	0.0283484	-5.14059	3.55468e-05	0.00163291		GB15179	1630.02	960.203	2299.84	2.39516	1.26012	4.39985e-11	6.78996e-09
																		GB17450	839.39	672.127	1006.65	1.49771	0.582761	0.00128709	0.0268868		GB15186	1609.72	1888.43	1331.01	0.704823	-0.504668	0.00119679	0.0189353
																		GB17464	822.432	1006.11	638.758	0.634882	-0.655439	0.00032333	0.00924372		GB15205	609.113	726.367	491.859	0.677149	-0.562454	0.0023438	0.032015
																		GB17473	1422.26	1880.48	964.033	0.512653	-0.963945	1.70883e-08	2.21515e-06		GB15213	260.897	184.253	337.542	1.83195	0.87338	0.000304206	0.00642526
																		GB17474	370.773	494.004	247.543	0.501095	-0.996845	3.44204e-06	0.000208795		GB15225	8081.3	9721.41	6441.2	0.662578	-0.593837	2.29233e-05	0.000800473
																		GB17478	564.732	437.296	692.167	1.58283	0.66251	0.000520045	0.0134459		GB15252	737.165	908.51	565.82	0.6228	-0.683158	0.000122319	0.00319766
																		GB17488	1715.43	2043.05	1387.81	0.679282	-0.557918	0.000770136	0.0178623		GB15257	731.84	865.029	598.651	0.692059	-0.531032	0.0042228	0.0499619
																		GB17564	2498.48	3009.05	1987.91	0.660642	-0.59806	0.000229847	0.00701627		GB15258	298.081	211.222	384.94	1.82245	0.865875	0.000166321	0.0040804
																		GB17579	64.3166	26.6769	101.956	3.82189	1.93429	3.02646e-06	0.000190929		GB15261	10983.3	12572.5	9394.08	0.747193	-0.420447	0.00216687	0.0299605
																		GB17588	15.2854	1.77037	28.8003	16.2679	4.02396	5.2577e-05	0.0022311		GB15272	2454.57	1501.02	3408.12	2.27054	1.18304	6.12212e-14	1.3017e-11
																		GB17592	845.305	1036.69	653.917	0.630771	-0.664811	0.00125103	0.0264252		GB15291	3145.79	4021.94	2269.65	0.564319	-0.825418	0.000264153	0.00577036
																		GB17608	2064.65	2797.28	1332.01	0.476178	-1.07043	8.12471e-11	1.56906e-08		GB15293	591.977	468.548	715.407	1.52686	0.610568	0.00103901	0.0170284
																		GB17629	5697.49	6684.57	4710.41	0.704669	-0.504983	0.00112742	0.0245825		GB15311	3978.86	3061.02	4896.71	1.5997	0.677803	6.19293e-06	0.000265713
																		GB17649	61.9685	101.121	22.8157	0.225627	-2.14799	3.60811e-07	3.28304e-05		GB15325	195.384	124.093	266.675	2.14899	1.10366	4.41877e-05	0.00138285
																		GB17655	37.2309	63.5795	10.8823	0.171161	-2.54658	5.00372e-06	0.000288721		GB15333	588.485	444.6	732.371	1.64726	0.720067	0.000130124	0.00334685
																		GB17660	1315.65	1721.39	909.914	0.528592	-0.919774	0.000646601	0.0157701		GB15344	637.558	773.125	501.991	0.649301	-0.62304	0.000740947	0.0131528
																		GB17668	3450.22	4315.48	2584.96	0.598997	-0.739379	3.13808e-06	0.000195366		GB15355	2274.56	2669.38	1879.74	0.704188	-0.505968	0.000763124	0.013453
																		GB17692	388.426	573.756	203.096	0.353976	-1.49828	4.14488e-12	9.80575e-10		GB15378	2608.63	1794.45	3422.81	1.90744	0.931637	9.40606e-08	7.0864e-06
																		GB17736	1638.02	2037.26	1238.78	0.608064	-0.717706	1.26272e-05	0.000645898		GB15382	928.219	660.077	1196.36	1.81246	0.857948	0.000804735	0.0139741
																		GB17752	414.411	233.342	595.48	2.55196	1.35161	1.13449e-10	2.10504e-08		GB15406	516.973	644.416	389.531	0.604472	-0.726252	0.00015977	0.00394741
																		GB17760	211.352	150.344	272.36	1.81157	0.857243	0.000637747	0.0156347		GB15407	277.639	397.199	158.078	0.397982	-1.32923	1.58984e-08	1.47685e-06
																		GB17763	292.534	369.638	215.43	0.582812	-0.778898	0.000692234	0.0165838		GB15409	9313.35	11399	7227.65	0.634058	-0.657314	0.00347212	0.0433634
																		GB17776	174.516	224.569	124.463	0.55423	-0.851444	0.00144432	0.0288345		GB15419	524.592	425.511	623.672	1.4657	0.551591	0.00385206	0.0467827
																		GB17823	298.722	131.169	466.275	3.55478	1.82976	3.66126e-11	7.53186e-09		GB15429	3182.54	2416.43	3948.66	1.63409	0.708487	0.00166136	0.0241579
																		GB17831	463.061	333.011	593.11	1.78105	0.83273	0.000450438	0.0119064		GB15443	8886.96	10784.9	6989.07	0.648045	-0.625835	7.71543e-06	0.000321597
																		GB17875	13001.1	9948.21	16053.9	1.61375	0.690415	4.08318e-06	0.000241495		GB15464	4315.8	3702.55	4929.04	1.33126	0.412787	0.00422306	0.0499619
																		GB17931	2029.54	1495.47	2563.6	1.71424	0.777572	0.000414325	0.0111385		GB15482	15.7479	3.53081	27.965	7.92029	2.98555	0.00161008	0.0236025
																		GB17950	997.555	1244.79	750.315	0.602762	-0.73034	5.85839e-05	0.00238956		GB15483	1670.91	2136.35	1205.47	0.564267	-0.82555	8.94835e-08	6.84942e-06
																		GB17989	651.318	453.246	849.391	1.87402	0.906134	1.75908e-06	0.000119757		GB15487	1091.49	1413.38	769.606	0.544514	-0.87696	0.00163339	0.0238599
																		GB18021	170.904	330.759	11.0483	0.0334028	-4.90389	3.55157e-44	3.73428e-41		GB15503	16856.3	21582.1	12130.5	0.562061	-0.831203	1.33177e-09	1.61296e-07
																		GB18022	340.108	454.548	225.668	0.496466	-1.01023	4.56785e-06	0.000265188		GB15506	35179.9	10296.2	60063.7	5.83358	2.54438	4.60573e-71	7.34461e-68
																		GB18032	95.4074	50.7738	140.041	2.75814	1.46369	2.37063e-05	0.00115042		GB15513	322.455	250.972	393.937	1.56965	0.650439	0.00361112	0.0446532
																		GB18040	649.598	394.214	904.983	2.29567	1.19891	0.000211583	0.00659655		GB15517	20.8872	7.02094	34.7534	4.94996	2.30742	0.00314015	0.0402209
																		GB18065	219.137	161.039	277.235	1.72154	0.783699	0.00175618	0.0337002		GB15525	1358.96	1786.63	931.3	0.521262	-0.939919	3.89008e-09	4.30347e-07
																		GB18071	125.314	81.1423	169.486	2.08875	1.06264	0.000555096	0.0140828		GB15528	284.924	147.895	421.953	2.85305	1.51251	2.41434e-10	3.30005e-08
																		GB18080	365.088	564.832	165.343	0.29273	-1.77236	2.99049e-09	4.35369e-07		GB15536	1820.53	2142.21	1498.85	0.699672	-0.51525	0.000987448	0.0163742
																		GB18108	1961.55	2405.28	1517.82	0.631036	-0.664207	5.12884e-05	0.0022061		GB15537	4161.86	4956.21	3367.52	0.679455	-0.557549	9.29176e-05	0.00255222
																		GB18109	1374.23	1629.38	1119.08	0.686812	-0.542012	0.00141836	0.0284709		GB15542	320.694	397.099	244.289	0.615183	-0.700912	0.00166129	0.0241579
																		GB18117	201.044	280.375	121.713	0.434107	-1.20388	0.000117207	0.0041779		GB15552	1665.2	2143.29	1187.1	0.553869	-0.852384	0.000612942	0.0112565
																		GB18124	922.255	1151.87	692.636	0.601313	-0.733812	0.00296753	0.0499391		GB15564	36.2385	8.42024	64.0568	7.60748	2.92742	3.17616e-06	0.000152803
																		GB18175	326.943	212.665	441.22	2.07472	1.05292	0.000498529	0.0129961		GB15575	1980.07	2281.44	1678.7	0.735809	-0.442597	0.00322709	0.0409507
																		GB18183	1313.12	1763.65	862.591	0.489095	-1.03181	5.8997e-05	0.00239609		GB15600	47.3843	71.6032	23.1653	0.323523	-1.62806	0.000837592	0.0144658
																		GB18192	1154.95	1575.27	734.629	0.466352	-1.10051	1.18516e-06	8.5014e-05		GB15605	3815.27	4489.9	3140.64	0.69949	-0.515625	0.00037775	0.00773943
																		GB18217	1032.61	1244.18	821.047	0.659909	-0.599661	0.000618241	0.0152406		GB15629	3307.65	4089.22	2526.08	0.61774	-0.694928	0.000145844	0.00367219
																		GB18233	1680.93	2283.02	1078.85	0.472554	-1.08145	6.74511e-11	1.32977e-08		GB15637	10157.8	12486.3	7829.37	0.627035	-0.673382	1.08612e-06	6.14911e-05
																		GB18284	237.017	331.067	142.967	0.431836	-1.21145	8.09475e-05	0.00307062		GB15648	9836.43	11599.6	8073.26	0.695995	-0.522851	0.000174599	0.00424001
																		GB18295	966.336	699.846	1232.82	1.76157	0.816858	0.000296019	0.00867255		GB15660	6110.12	7156.08	5064.15	0.707672	-0.498848	0.000429696	0.00863724
																		GB18299	44.4369	23.7624	65.1114	2.7401	1.45423	0.00296774	0.0499391		GB15662	266814	145959	387669	2.656	1.40926	2.597e-20	8.56831e-18
																		GB18300	1861.16	1513.42	2208.89	1.45953	0.545508	0.000743004	0.0174036		GB15692	3917.23	4679.93	3154.52	0.674053	-0.569065	7.9951e-05	0.00223676
																		GB18313	1229.17	1901.95	556.393	0.292539	-1.7733	8.66727e-10	1.36697e-07		GB15696	2174.25	1157	3191.49	2.75841	1.46384	9.05695e-22	3.46628e-19
																		GB18357	834.234	1192.24	476.23	0.399442	-1.32394	9.61525e-07	7.38361e-05		GB15699	1497.07	1092.5	1901.64	1.74064	0.799614	5.34737e-07	3.34403e-05
																		GB18360	542.287	400.987	683.586	1.70476	0.769567	7.17019e-05	0.00280378		GB15716	3121.63	3729.34	2513.93	0.674095	-0.568976	9.16577e-05	0.00252732
																		GB18365	2376.05	3937.82	814.275	0.206783	-2.27381	0.000594634	0.014808		GB15717	1778.88	1339.01	2218.75	1.657	0.728577	9.39992e-05	0.00256967
																		GB18394	1085.09	1363.38	806.8	0.591765	-0.756903	0.000409294	0.0110661		GB15727	1272.71	971.015	1574.41	1.62141	0.697249	1.56955e-05	0.000573185
																		GB18430	537.199	646.253	428.145	0.662503	-0.594001	0.00195713	0.0362432		GB15746	597.641	440.808	754.473	1.71157	0.775318	3.11692e-05	0.00104263
																		GB18441	293.518	129.69	457.345	3.52645	1.81822	1.56327e-14	4.772e-12		GB15755	6026.18	7791.03	4261.33	0.546953	-0.870512	9.30824e-10	1.14181e-07
																		GB18443	1888.37	1158.58	2618.16	2.25981	1.1762	2.07415e-08	2.58259e-06		GB15762	1017.28	1214.76	819.802	0.674869	-0.567322	0.000666637	0.012012
																		GB18446	2703.05	3248.19	2157.9	0.66434	-0.590007	0.000210694	0.00659655		GB15779	3038.73	2566.73	3510.74	1.36779	0.451847	0.001972	0.0277881
																		GB18463	1448.48	1822.16	1074.8	0.589851	-0.761576	0.000160927	0.00532466		GB15780	662.363	405.975	918.75	2.26307	1.17828	6.97083e-05	0.00200291
																		GB18472	64.6739	103.197	26.1513	0.253413	-1.98044	0.00123368	0.0262095		GB15784	1742.76	2337.52	1148.01	0.491125	-1.02584	4.50242e-11	6.83796e-09
																		GB18527	4875.9	8003.5	1748.29	0.218441	-2.19469	0.000301687	0.00881131		GB15787	819.683	674.232	965.133	1.43145	0.517482	0.00248948	0.0336432
																		GB18538	7415.48	10799.8	4031.15	0.373261	-1.42174	0.00230208	0.0412586		GB15789	175.546	105.553	245.538	2.32622	1.21798	0.00338551	0.0426218
																		GB18543	3011.37	5481.98	540.77	0.098645	-3.34161	1.40868e-81	3.33258e-78		GB15790	188.26	268.132	108.388	0.404233	-1.30674	1.83224e-05	0.00066405
																		GB18564	4005.24	5211.06	2799.42	0.537207	-0.896451	5.69542e-07	4.81985e-05		GB15799	526.579	659.957	393.201	0.595799	-0.747104	0.000102179	0.00273087
																		GB18581	333.325	461.862	204.788	0.443397	-1.17333	0.000837223	0.0190448		GB15808	201.311	133.734	268.889	2.01062	1.00764	0.000129601	0.00334685
																		GB18613	224.268	167.986	280.551	1.67009	0.739922	0.00273423	0.046704		GB15816	2946.08	3668.19	2223.97	0.606284	-0.721934	8.32131e-07	4.94523e-05
																		GB18619	9028.53	10663.2	7393.88	0.693403	-0.528233	0.000581873	0.0146443		GB15818	1616.02	2366.88	865.161	0.365528	-1.45195	0.000287554	0.00616888
																		GB18669	2127.99	1767.09	2488.89	1.40846	0.494123	0.00196422	0.0363036		GB15832	1089.07	854.669	1323.47	1.54852	0.630888	0.000134052	0.00343864
																		GB18737	245.835	380.723	110.948	0.291414	-1.77886	3.15603e-10	5.43009e-08		GB15862	458.08	553.718	362.442	0.65456	-0.611404	0.00197522	0.0277925
																		GB18764	4310.38	5733.87	2886.88	0.503479	-0.989995	3.25169e-10	5.49477e-08		GB15875	794.138	607.92	980.357	1.61264	0.689426	7.00135e-05	0.00200566
																		GB18771	2189.65	2679.68	1699.63	0.634265	-0.656842	6.03595e-05	0.00242026		GB15911	320.098	402.52	237.677	0.590472	-0.76006	0.000627471	0.0114573
																		GB18850	803.127	654.108	952.145	1.45564	0.541651	0.00241441	0.0425466		GB15916	4518.57	5167.82	3869.32	0.748734	-0.417474	0.00275257	0.0361979
																		GB18859	309.832	407.187	212.478	0.521819	-0.938378	2.53502e-05	0.00122392		GB16018	946.019	631.781	1260.26	1.99477	0.996221	5.56297e-09	5.72328e-07
																		GB18898	1214.75	1719.47	710.033	0.412938	-1.276	2.15862e-13	5.83629e-11		GB16047	568.629	765.39	371.867	0.485852	-1.04141	4.15935e-08	3.61788e-06
																		GB18909	39.4039	19.7233	59.0846	2.99567	1.58288	0.00169803	0.0328599		GB16069	669.583	812.18	526.985	0.648852	-0.624039	0.000647737	0.0117212
																		GB18950	57.5226	86.4108	28.6344	0.331375	-1.59346	0.000211915	0.00659655		GB16075	83.2795	128.66	37.8987	0.294565	-1.76334	5.0406e-06	0.000228347
																		GB18984	265.547	351.381	179.714	0.511451	-0.967332	3.52355e-05	0.00162651		GB16080	6245.07	4643.16	7846.97	1.69001	0.757028	0.00130526	0.0200461
																		GB18993	867.44	581.775	1153.11	1.98205	0.986991	3.6516e-08	4.16326e-06		GB16111	10640.5	12632.9	8647.98	0.684559	-0.546754	7.47908e-05	0.00212344
																		GB19017	97.87	56.7176	139.022	2.45113	1.29345	0.000126511	0.00446541		GB16174	5719.57	4437.21	7001.92	1.578	0.658099	2.81052e-06	0.000140058
																		GB19021	16.4615	1.68514	31.2378	18.5372	4.21235	2.04103e-05	0.00101162		GB16176	1033.53	1255.4	811.669	0.646544	-0.629179	0.000153536	0.0038256
																		GB19030	5828.57	3729.84	7927.3	2.12537	1.08772	2.05779e-12	4.99304e-10		GB16182	5007.13	6111.35	3902.91	0.638633	-0.64694	5.05954e-06	0.000228347
																		GB19055	65.3059	104.249	26.3629	0.252884	-1.98345	0.00131169	0.027213		GB16186	10524.2	9022.93	12025.5	1.33278	0.414435	0.00264422	0.0352823
																		GB19056	229.587	316.061	143.113	0.452802	-1.14305	6.42981e-06	0.000362174		GB16196	1274.71	864.177	1685.24	1.95011	0.963557	3.91306e-09	4.30347e-07
																		GB19082	5635.89	6960.65	4311.13	0.619357	-0.691157	8.55702e-06	0.000462715		GB16200	905.119	1066.65	743.584	0.697119	-0.520523	0.00233139	0.0319555
																		GB19100	22.609	36.5747	8.64335	0.236321	-2.08118	0.00243625	0.0428517		GB16202	97.9533	55.9614	139.945	2.50075	1.32236	0.000212972	0.00488661
																		GB19169	2184.67	1794.34	2575	1.43507	0.521121	0.00211742	0.0386073		GB16215	11420.7	17864.6	4976.84	0.278587	-1.8438	0.00011727	0.00309103
																		GB19215	774.4	532.277	1016.52	1.90976	0.933394	4.49506e-07	3.97539e-05		GB16221	212.447	146.032	278.862	1.9096	0.933267	0.00283002	0.0369653
																		GB19224	609.343	780.569	438.116	0.561278	-0.833213	0.00191144	0.0358177		GB16240	223.045	141.872	304.218	2.14431	1.10051	1.27189e-05	0.000488733
																		GB19238	381.412	536.968	225.856	0.420614	-1.24943	6.64043e-09	9.10702e-07		GB16252	305.765	422.178	189.352	0.448512	-1.15678	4.38518e-07	2.83496e-05
																		GB19247	33518.3	39818.4	27218.1	0.683556	-0.548868	0.000269848	0.00808093		GB16257	2901.25	3366.37	2436.13	0.723668	-0.4666	0.00135159	0.020527
																		GB19252	257.491	194.961	320.022	1.64147	0.714984	0.00224767	0.0406687		GB16282	576.337	798.716	353.959	0.44316	-1.1741	7.59515e-05	0.00214367
																		GB19271	1127.09	1335.19	918.99	0.688283	-0.538926	0.00178935	0.0341384		GB16291	12771.8	7545.02	17998.5	2.38548	1.25428	0.000847596	0.0145598
																		GB19273	1944.82	2635.55	1254.1	0.475839	-1.07146	0.000680115	0.0163764		GB16294	1012.3	1262.84	761.768	0.603221	-0.729243	0.000159073	0.00394303
																		GB19305	6207.8	7331.34	5084.26	0.693497	-0.528038	0.000625676	0.0153786		GB16302	2090.24	1718.57	2461.92	1.43254	0.518577	0.00053475	0.0100917
																		GB19306	1120.7	805.787	1435.62	1.78163	0.833198	1.83771e-06	0.000123457		GB16316	807.554	607.011	1008.1	1.66075	0.731838	0.000106727	0.00283656
																		GB19322	313.82	215.845	411.796	1.90783	0.931932	3.35178e-05	0.00157499		GB16324	1672.27	2227.26	1117.28	0.501639	-0.995278	0.000238362	0.00531619
																		GB19326	424.896	528.14	321.652	0.609029	-0.715417	0.000534325	0.0137027		GB16358	1524.85	1897.49	1152.2	0.607224	-0.719699	4.27931e-06	0.000198759
																		GB19386	564.213	810.364	318.063	0.392494	-1.34926	7.73739e-12	1.78583e-09		GB16380	964.46	644.288	1284.63	1.99388	0.995576	0.000457552	0.00902651
																		GB19397	590.955	436.486	745.423	1.70778	0.772124	5.03682e-05	0.00219647		GB16412	14475.2	18397.8	10552.5	0.573572	-0.801954	6.78095e-09	6.68867e-07
																		GB19422	934.149	1220.64	647.655	0.530586	-0.914342	2.05253e-05	0.00101162		GB16429	4936.05	5789.95	4082.15	0.705041	-0.50422	0.00117473	0.0187018
																		GB19442	2409.45	2880.58	1938.32	0.672894	-0.57155	0.000339065	0.00957782		GB16444	1696.11	1957.7	1434.52	0.732757	-0.448593	0.00369017	0.045266
																		GB19443	1057.38	1331.99	782.766	0.587666	-0.766933	9.91928e-06	0.000524392		GB16453	1990.91	3020.3	961.526	0.318355	-1.65129	0.000453152	0.00895819
																		GB19456	656.951	897.375	416.527	0.464162	-1.1073	4.21866e-09	5.95838e-07		GB16462	407.189	500.724	313.654	0.626401	-0.674842	0.00121191	0.0190716
																		GB19457	420.995	294.253	547.736	1.86145	0.896424	0.000759129	0.0177374		GB16464	5672.52	7359.71	3985.32	0.541505	-0.884954	8.30083e-05	0.00231552
																		GB19464	154.088	306.371	1.80612	0.0058952	-7.40624	0.000646463	0.0157701		GB16468	6907.89	4461.22	9354.57	2.09686	1.06823	2.55869e-14	5.82893e-12
																		GB19465	1669.18	1986.75	1351.6	0.680308	-0.555741	0.000802875	0.0184408		GB16494	1547.68	1838.9	1256.45	0.683262	-0.54949	0.000466299	0.00914032
																		GB19469	1331.35	1576.65	1086.05	0.688837	-0.537765	0.00133836	0.0275324		GB16500	19508.4	23775.7	15241.1	0.641037	-0.641521	2.98151e-06	0.000144808
																		GB19478	272.143	378.89	165.395	0.436525	-1.19586	1.41933e-06	9.949e-05		GB16516	643.931	838.404	449.458	0.536088	-0.899458	0.00195599	0.0276031
																		GB19487	3535.05	4231.88	2838.22	0.670675	-0.576313	0.000307691	0.00893154		GB16541	4322.29	3117.13	5527.44	1.77324	0.826391	0.00153171	0.0227922
																		GB19593	1108.37	1498.42	718.319	0.479385	-1.06074	8.47691e-05	0.00318321		GB16568	2598.73	3452.83	1744.63	0.505277	-0.984854	7.98981e-10	1.01929e-07
																		GB19606	3398.07	4132.09	2664.04	0.64472	-0.633255	5.48875e-05	0.00229823		GB16579	6241.55	5283.18	7199.92	1.3628	0.446575	0.00172933	0.0249191
																		GB19620	63.0892	93.9546	32.2238	0.342972	-1.54384	0.000149079	0.00503835		GB16582	218.96	129.371	308.549	2.385	1.25399	1.11975e-06	6.30221e-05
																		GB19642	372.641	553.292	191.989	0.346994	-1.52702	0.00154879	0.0305338		GB16587	5302.32	8285.1	2319.54	0.279966	-1.83668	4.82951e-12	8.55718e-10
																		GB19666	1043.82	1271.78	815.869	0.641519	-0.640436	0.000234958	0.00714922		GB16589	622.671	735.422	509.92	0.69337	-0.528302	0.00421612	0.0499619
																		GB19681	212.627	268.133	157.12	0.585975	-0.771089	0.00210157	0.0384665		GB16591	92.0478	125.392	58.7032	0.468156	-1.09494	0.00237997	0.0324381
																		GB19686	576.14	400.846	751.434	1.87462	0.906598	2.84396e-06	0.00018062		GB16594	140.796	99.9311	181.661	1.81787	0.862245	0.00403555	0.0484469
																		GB19690	380.433	480.195	280.671	0.584494	-0.77474	0.000226541	0.00693771		GB16599	764.894	571.625	958.163	1.67621	0.745203	0.000381586	0.00780131
																		GB19733	412.56	279.723	545.396	1.94977	0.963307	4.55323e-06	0.000265188		GB16602	5476.11	6442.16	4510.05	0.700084	-0.5144	0.000263895	0.00577036
																		GB19743	581.211	800.791	361.631	0.451592	-1.14691	3.34688e-05	0.00157499		GB16615	1865.26	2529.2	1201.31	0.474975	-1.07408	0.00168075	0.024329
																		GB19783	2146.36	4089.18	203.529	0.0497725	-4.32851	3.23779e-116	1.53196e-112		GB16628	13617.4	16167.4	11067.4	0.684551	-0.546769	6.67733e-05	0.00193602
																		GB19804	3612.21	6681.4	543.026	0.0812743	-3.62106	1.72543e-93	5.44258e-90		GB16648	858.386	648.402	1068.37	1.6477	0.72045	0.00355684	0.0442547
																		GB19845	234.022	320.324	147.721	0.461162	-1.11665	0.00014552	0.00493569		GB16650	175.35	271.305	79.3951	0.292641	-1.7728	5.25619e-05	0.0016119
																		GB19850	922.563	1550.26	294.866	0.190204	-2.39438	5.50277e-17	2.08291e-14		GB16653	319.221	224.982	413.459	1.83775	0.877937	0.0001181	0.00310435
																		GB19871	842.345	1157.73	526.955	0.45516	-1.13555	4.7956e-10	7.96153e-08		GB16664	2452.21	2959.73	1944.69	0.657051	-0.605923	4.69551e-05	0.00145866
																		GB19894	75.2415	47.0199	103.463	2.20041	1.13777	0.00281729	0.0479497		GB16672	393.21	277.252	509.168	1.83648	0.876941	0.00178644	0.0255495
																		GB19901	406.256	230.654	581.857	2.52264	1.33494	2.30441e-10	4.03827e-08		GB16683	2646.46	3243.93	2048.98	0.631635	-0.662837	7.36882e-06	0.000309232
																		GB19919	41.1286	80.9718	1.28544	0.0158751	-5.97709	5.8182e-08	6.18625e-06		GB16684	3036.6	2484.21	3588.98	1.44472	0.530786	0.000251129	0.00556205
																		GB19935	176.856	238.653	115.058	0.482114	-1.05255	0.00182574	0.0345539		GB16688	42.5569	17.9171	67.1968	3.75043	1.90706	0.000348056	0.00719265
																		GB19942	206.951	324.851	89.05	0.274126	-1.86709	1.49169e-12	3.71471e-10		GB16692	557.262	1111.8	2.72768	0.0024534	-8.671	6.30542e-05	0.00185386
																		GB19966	1020.55	542.765	1498.33	2.76055	1.46496	8.1498e-05	0.00307257		GB16706	534.279	384.058	684.5	1.78228	0.833727	1.50819e-05	0.000552888
																		GB19987	207.987	265.835	150.139	0.564783	-0.824232	0.00135365	0.0277265		GB16708	439.568	530.627	348.509	0.656787	-0.606503	0.00260762	0.0349217
																		GB19997	339.225	423.484	254.966	0.602067	-0.732004	0.000818928	0.0187186		GB16712	487.009	294.397	679.62	2.30852	1.20697	6.31057e-09	6.35574e-07
																		GB20022	351.681	267.884	435.477	1.62562	0.700986	0.00114266	0.0248575		GB16716	153.039	108.248	197.829	1.82755	0.869913	0.00306956	0.0394222
																		GB20087	1858.74	1447.86	2269.62	1.56756	0.648523	7.79697e-05	0.00298715		GB16718	58.9481	32.5664	85.3298	2.62018	1.38966	0.00179843	0.0256827
																		GB20102	209.272	147.138	271.406	1.84457	0.883284	0.000493688	0.0129054		GB16723	388.484	262.964	514.004	1.95466	0.966916	2.66918e-05	0.000908851
																		GB20107	368.045	282.487	453.603	1.60575	0.683248	0.00118394	0.0254628		GB16733	431.184	530.044	332.325	0.626975	-0.673519	0.000931345	0.0155789
																		GB20152	4185.1	5900.08	2470.12	0.418658	-1.25615	1.80214e-15	5.88057e-13		GB16743	481.31	580.706	381.913	0.65767	-0.604565	0.00209274	0.0291461
																		GB30001	394.995	784.995	4.99394	0.00636175	-7.29636	1.64203e-12	3.2929e-10		GB16747	362.048	223.173	500.923	2.24455	1.16643	7.41065e-08	5.93991e-06
																		GB30033	640.589	449.229	831.949	1.85195	0.889044	5.80228e-05	0.00219225		GB16792	2354.93	1932.72	2777.14	1.4369	0.522963	0.000470963	0.00914032
																		GB30060	33.7985	62.5093	5.08779	0.0813925	-3.61896	2.47277e-07	2.14621e-05		GB16805	357.343	264.789	449.896	1.69908	0.764751	0.00123272	0.0192096
																		GB30064	2668.65	3944	1393.31	0.353272	-1.50115	0.000243063	0.00674112		GB16806	4136.6	3124.17	5149.04	1.64813	0.720828	0.00064998	0.011734
																		GB30100	3027.5	1839.37	4215.63	2.29189	1.19654	4.71064e-10	7.22391e-08		GB16816	2278.45	1920.76	2636.15	1.37245	0.456758	0.00216166	0.0299316
																		GB30126	499.4	366.18	632.62	1.72762	0.788787	0.00051006	0.0126641		GB16826	5683.25	3300.43	8066.08	2.44395	1.28921	3.59363e-10	4.77553e-08
																		GB30163	194.986	115.171	274.801	2.38602	1.25461	1.37597e-05	0.000732072		GB16827	612.013	413.229	810.796	1.9621	0.972397	2.67618e-07	1.80322e-05
																		GB30165	1278.93	919.732	1638.13	1.7811	0.832769	3.15719e-05	0.0014191		GB16829	2157.59	2502.36	1812.81	0.72444	-0.465061	0.00174067	0.0250086
																		GB30196	172.178	333.292	11.0647	0.0331982	-4.91275	3.12215e-38	2.03486e-35		GB16834	958.199	1130.96	785.442	0.694494	-0.525966	0.00192043	0.0271762
																		GB30200	29.7786	59.1453	0.411947	0.00696499	-7.16566	1.74355e-05	0.000891263		GB16842	8405.89	11753.6	5058.19	0.430353	-1.21641	0.000187488	0.00447353
																		GB30202	3272.56	6535.86	9.26515	0.00141759	-9.46235	3.80559e-41	3.30706e-38		GB16844	46346.3	56136.9	36555.7	0.651188	-0.618854	0.000100447	0.00269429
																		GB30203	1444.53	2886.34	2.72458	0.000943954	-10.049	1.63832e-15	3.88281e-13		GB16863	101.17	138.035	64.3057	0.465865	-1.10202	0.00135069	0.020527
																		GB30204	87.4222	129.675	45.1691	0.348325	-1.5215	6.60428e-05	0.00245962		GB16881	17281.3	25281.5	9281.12	0.367112	-1.44571	2.40161e-06	0.00012288
																		GB30206	24.1464	8.68131	39.6115	4.56285	2.18993	0.00183093	0.0331474		GB16884	188.304	277.109	99.4984	0.359059	-1.47771	0.00167311	0.024255
																		GB30215	1211.64	810.642	1612.63	1.98933	0.992279	0.000138655	0.00445471		GB16898	1281.7	1603.98	959.411	0.598144	-0.741436	0.00401222	0.048288
																		GB30222	15305.1	22354	8256.1	0.369334	-1.437	0.00188228	0.0333816		GB16914	9433.97	11042.1	7825.85	0.708729	-0.496694	0.000347962	0.00719265
																		GB30257	129.935	192.34	67.5294	0.351094	-1.51007	3.44531e-06	0.000219071		GB16927	4916.65	3656.72	6176.57	1.6891	0.756258	0.00112854	0.0182089
																		GB30288	515.272	339.847	690.697	2.03237	1.02317	6.91141e-06	0.000391697		GB16929	110.748	147.551	73.9451	0.50115	-0.996685	0.00288378	0.0375913
																		GB30307	528.74	719.037	338.443	0.470689	-1.08715	1.37639e-06	9.69797e-05		GB16951	4239.92	3291.48	5188.36	1.5763	0.656541	4.45212e-06	0.000205787
																		GB30316	665.79	354.395	977.184	2.75733	1.46327	4.62758e-11	7.54007e-09		GB16952	6690.15	7916.52	5463.79	0.690177	-0.534962	0.000136307	0.00347346
																		GB30329	59538.5	77193.2	41883.9	0.542585	-0.88208	1.18249e-06	8.80784e-05		GB16959	1554.2	1026.23	2082.17	2.02895	1.02074	1.35264e-05	0.000513573
																		GB30362	551.287	862.027	240.547	0.279048	-1.84141	0.00130378	0.0267634		GB16982	1071.9	807.204	1336.6	1.65584	0.727566	1.18897e-05	0.000465395
																		GB30365	255.438	359.541	151.335	0.420912	-1.24841	0.00268464	0.0448645		GB16986	404.495	518.801	290.189	0.559345	-0.838189	6.55755e-05	0.00191873
																		GB30366	24235.6	18404.8	30066.5	1.63362	0.708076	8.54092e-05	0.00300894		GB16992	897.077	1240.89	553.266	0.445863	-1.16533	1.758e-11	2.85094e-09
																		GB30376	859.304	1041.62	676.986	0.649935	-0.621634	0.00247048	0.0415518		GB17015	6880.25	5104.19	8656.31	1.69592	0.76207	4.42227e-08	3.78659e-06
																		GB30413	1743.09	2108.34	1377.84	0.653518	-0.613701	0.0015857	0.0299559		GB17042	597.106	716.363	477.848	0.667048	-0.584138	0.00161051	0.0236025
																		GB30473	84.2445	29.513	138.976	4.70897	2.23541	1.23113e-07	1.14627e-05		GB17075	12832.1	14648.1	11016.1	0.75205	-0.411099	0.0032183	0.0409477
																		GB30474	73.6716	25.7913	121.552	4.71289	2.23661	1.77215e-07	1.5931e-05		GB17080	1065.15	849.026	1281.28	1.50912	0.593708	0.0011657	0.0186201
																		GB30506	2907.77	3910.66	1904.88	0.4871	-1.03771	2.95123e-06	0.000197278		GB17096	282.118	379.73	184.507	0.48589	-1.0413	8.26674e-06	0.000338459
																		GB30512	5790.45	7945.54	3635.37	0.457536	-1.12804	1.8568e-09	2.42034e-07		GB17109	65.8588	32.6478	99.0699	3.03451	1.60146	0.000189741	0.00450481
																		GB30557	309.899	412.966	206.831	0.500844	-0.997567	0.00170844	0.0315233		GB17112	1113.76	852.996	1374.53	1.61141	0.688323	3.36388e-05	0.00111369
																		GB30573	2172.64	1695.65	2649.62	1.5626	0.643947	0.000832376	0.0186865		GB17128	393.398	508.336	278.461	0.54779	-0.868306	3.53992e-05	0.00115993
																		GB30574	1580.32	1250.02	1910.61	1.52846	0.612077	0.00175661	0.0320244		GB17163	987.898	422.653	1553.14	3.67475	1.87765	2.81046e-27	1.2223e-24
																											GB17168	2214.13	1868.79	2559.47	1.36958	0.453736	0.00246487	0.0333577
																											GB17182	1209.75	1857.57	561.931	0.302508	-1.72495	4.00691e-09	4.3566e-07
																											GB17192	1256.97	908.874	1605.06	1.76599	0.820476	4.87311e-06	0.00022309
																											GB17224	2417.74	2873.33	1962.15	0.682883	-0.550289	0.000223644	0.00507587
																											GB17230	219.859	286.378	153.34	0.535447	-0.901183	0.000382742	0.00780825
																											GB17251	4989.84	5823.4	4156.28	0.71372	-0.48657	0.000571593	0.0106312
																											GB17253	83.8576	140.061	27.6545	0.197446	-2.34047	0.000262864	0.00576855
																											GB17270	1194.9	1440.49	949.312	0.659019	-0.601609	0.000203481	0.00471406
																											GB17282	10148.2	13099.8	7196.56	0.549363	-0.864168	2.69202e-06	0.000135564
																											GB17286	8299.28	9677.65	6920.91	0.715144	-0.483695	0.000526123	0.0100078
																											GB17294	877.355	669.153	1085.56	1.62229	0.698029	5.4993e-05	0.0016651
																											GB17296	163.021	79.0092	247.033	3.12663	1.64461	1.7828e-06	9.37243e-05
																											GB17310	160.752	112.956	208.547	1.84627	0.884615	0.00199637	0.0280014
																											GB17331	1119.74	1930.66	308.814	0.159952	-2.64429	1.1917e-05	0.000465395
																											GB17344	63.1568	91.8145	34.4991	0.375748	-1.41216	0.00115234	0.0184374
																											GB17348	877.117	1060.14	694.089	0.654711	-0.611069	0.000336839	0.00700625
																											GB17414	3631.49	3044.97	4218.01	1.38524	0.470138	0.00109855	0.0178757
																											GB17428	1140.07	1402.14	878.002	0.626187	-0.675334	3.97024e-05	0.00126203
																											GB17450	1675.6	1342.37	2008.84	1.49649	0.581583	0.000198917	0.00465338
																											GB17464	1708.12	2098.45	1317.78	0.627979	-0.671213	1.61093e-05	0.000586061
																											GB17473	2876.61	3823.53	1929.68	0.504686	-0.986541	3.37958e-11	5.3893e-09
																											GB17474	756.989	1001.24	512.741	0.512109	-0.965478	4.98353e-07	3.15778e-05
																											GB17478	1145.77	888.825	1402.71	1.57817	0.658249	5.18849e-05	0.0016014
																											GB17488	3404.44	4042.04	2766.84	0.684516	-0.546845	0.000160075	0.00394741
																											GB17498	1915.88	2207.63	1624.12	0.735687	-0.442836	0.00385789	0.0467827
																											GB17564	5073.83	6073.67	4073.99	0.670763	-0.576126	5.52867e-05	0.00166872
																											GB17579	118.018	54.0143	182.023	3.3699	1.7527	1.46785e-07	1.05438e-05
																											GB17588	34.046	5.25554	62.8364	11.9562	3.57969	0.00152702	0.0227579
																											GB17592	1726.76	2126.12	1327.41	0.624336	-0.679606	7.63121e-05	0.00214751
																											GB17601	663.837	538.242	789.432	1.46669	0.552561	0.0025513	0.0343331
																											GB17608	4252.61	5824.53	2680.68	0.460241	-1.11954	9.00191e-15	2.32784e-12
																											GB17609	2647.82	3049.05	2246.59	0.736816	-0.440624	0.00422386	0.0499619
																											GB17619	1831.67	2164.66	1498.68	0.692341	-0.530446	0.000505454	0.00967237
																											GB17623	253.12	321.214	185.026	0.576022	-0.795805	0.00103936	0.0170284
																											GB17629	11443.7	13343.8	9543.66	0.715215	-0.48355	0.000451483	0.00895819
																											GB17638	141.816	201.663	81.9702	0.406472	-1.29877	1.4779e-05	0.000543867
																											GB17641	2182.54	1822.02	2543.06	1.39573	0.481024	0.00361852	0.0446736
																											GB17649	136.27	209.72	62.8201	0.299543	-1.73916	2.63924e-08	2.38229e-06
																											GB17655	79.1172	132.839	25.3953	0.191174	-2.38705	7.65222e-09	7.3956e-07
																											GB17660	2754.15	3596.19	1912.12	0.531706	-0.911299	9.27936e-08	7.04643e-06
																											GB17668	7041.62	8798.98	5284.26	0.600553	-0.735635	1.51693e-07	1.07511e-05
																											GB17684	5324.91	4482.58	6167.24	1.37582	0.460296	0.00122954	0.0191913
																											GB17692	780.336	1130.72	429.952	0.380246	-1.39499	1.02569e-14	2.58259e-12
																											GB17736	3330.86	4173.04	2488.68	0.596371	-0.745719	2.39698e-07	1.62654e-05
																											GB17752	830.984	469.641	1192.33	2.53881	1.34415	2.2624e-14	5.27968e-12
																											GB17760	413.41	297.925	528.895	1.77527	0.828035	6.30012e-05	0.00185386
																											GB17763	624.758	804.327	445.189	0.553492	-0.853365	5.21591e-06	0.00023212
																											GB17776	358.274	438.167	278.381	0.635331	-0.65442	0.00244096	0.0331748
																											GB17817	639.789	523.308	756.27	1.44517	0.531241	0.00364044	0.0448285
																											GB17823	553.746	216.559	890.932	4.11404	2.04056	3.08226e-10	4.15367e-08
																											GB17875	26692.4	20500.4	32884.4	1.60409	0.681753	4.24374e-07	2.76218e-05
																											GB17885	925.21	1739.14	111.284	0.0639884	-3.96605	0.00354987	0.0442255
																											GB17897	483.541	373.487	593.595	1.58933	0.66842	0.000630726	0.011473
																											GB17931	4143.04	3076.57	5209.52	1.69329	0.759828	1.94992e-05	0.000701164
																											GB17939	1963.38	1631.64	2295.11	1.40663	0.492239	0.0012446	0.0193317
																											GB17950	1988.5	2510.47	1466.54	0.584167	-0.775548	8.60227e-06	0.000347285
																											GB17989	1350.01	993.803	1706.22	1.71686	0.779775	5.91123e-05	0.00176746
																											GB18021	336.073	647.626	24.52	0.0378613	-4.72313	4.34583e-65	4.6201e-62
																											GB18022	688.568	908.193	468.943	0.516347	-0.953587	1.54138e-07	1.08441e-05
																											GB18028	1931.83	2288.85	1574.81	0.688037	-0.539442	0.000366579	0.00752667
																											GB18032	201.971	131.765	272.176	2.06561	1.04657	7.73913e-05	0.0021715
																											GB18040	1314.44	800.49	1828.39	2.28409	1.19162	0.000270818	0.00590247
																											GB18042	2614.41	3334.18	1894.63	0.568244	-0.815417	0.000119585	0.00313476
																											GB18065	466.577	354.879	578.275	1.6295	0.70443	0.000431606	0.00863934
																											GB18071	258.072	161.327	354.818	2.19937	1.13709	3.17806e-06	0.000152803
																											GB18080	708.453	1092.23	324.677	0.297261	-1.7502	3.76088e-21	1.28515e-18
																											GB18108	3955.4	4888.67	3022.12	0.618189	-0.69388	1.49535e-06	8.08336e-05
																											GB18109	2783.63	3330.52	2236.75	0.671592	-0.574343	0.000100529	0.00269429
																											GB18117	430.283	596.641	263.926	0.442352	-1.17673	1.19695e-05	0.000465544
																											GB18124	1859	2292.69	1425.31	0.621674	-0.685771	0.00411241	0.0490959
																											GB18161	55045.4	98020.5	12070.3	0.123141	-3.02162	0.000854999	0.0146606
																											GB18175	696.584	468.567	924.602	1.97325	0.980577	0.000556385	0.0104587
																											GB18183	2710.32	3639.31	1781.32	0.489468	-1.03071	4.81835e-10	6.23e-08
																											GB18192	2362.24	3181.26	1543.22	0.485096	-1.04366	2.67189e-06	0.000135262
																											GB18216	487.182	366.488	607.876	1.65865	0.730012	0.000172064	0.00418908
																											GB18217	2069.64	2474.69	1664.58	0.672643	-0.572087	0.000165103	0.00406095
																											GB18233	3359.05	4546.36	2171.75	0.47769	-1.06585	2.71357e-13	5.52414e-11
																											GB18234	355.422	280.512	430.332	1.53409	0.617388	0.00415286	0.0494826
																											GB18284	464.611	653.297	275.926	0.422359	-1.24346	0.000272598	0.00591432
																											GB18295	1956.52	1442.45	2470.59	1.71277	0.776334	9.78717e-05	0.00263785
																											GB18300	3798.6	3092.76	4504.43	1.45644	0.54245	0.000142116	0.00359725
																											GB18313	2468.42	3830.04	1106.8	0.288978	-1.79097	1.04519e-07	7.6977e-06
																											GB18347	176.194	224.065	128.323	0.572702	-0.804144	0.00358978	0.0445761
																											GB18357	1638.15	2338.69	937.609	0.400913	-1.31864	1.38305e-05	0.000514904
																											GB18360	1073.72	832.639	1314.8	1.57907	0.65908	5.45196e-05	0.00165601
																											GB18388	772.335	925.736	618.934	0.668586	-0.580814	0.000861185	0.0146952
																											GB18394	2176.34	2725.91	1626.77	0.596779	-0.744731	2.1069e-05	0.000743868
																											GB18422	358.655	432.524	284.786	0.658429	-0.602899	0.00416439	0.0495584
																											GB18430	1060.57	1268.98	852.172	0.671544	-0.574446	0.00050853	0.0097118
																											GB18441	587.865	243.422	932.309	3.83001	1.93735	2.2796e-21	8.07824e-19
																											GB18443	3841.39	2372.17	5310.6	2.23871	1.16267	4.71607e-09	4.90471e-07
																											GB18446	5477.23	6675.8	4278.65	0.64092	-0.641785	4.7391e-06	0.000217999
																											GB18463	2951.37	3707.26	2195.48	0.592211	-0.755817	3.5343e-05	0.00115993
																											GB18538	15019.2	21956.5	8081.93	0.368088	-1.44188	0.00411527	0.0490959
																											GB18543	6110.61	11073.6	1147.63	0.103637	-3.2704	6.48715e-65	6.20691e-62
																											GB18564	8115.07	10491.7	5738.42	0.546948	-0.870525	7.86188e-09	7.52225e-07
																											GB18572	511.514	610.027	413.002	0.677022	-0.562725	0.00347614	0.0433634
																											GB18581	671.534	891.664	451.404	0.506248	-0.982083	4.27738e-05	0.00135069
																											GB18613	472.111	367.174	577.047	1.57159	0.652225	0.000905263	0.0153031
																											GB18619	18402.3	21715.6	15089.1	0.694849	-0.525228	0.000129847	0.00334685
																											GB18668	572.185	743.934	400.437	0.538269	-0.893601	0.000242928	0.00539289
																											GB18669	4246.82	3546.19	4947.45	1.39515	0.480418	0.00107282	0.0175167
																											GB18691	1286.34	1509.59	1063.09	0.704229	-0.505884	0.00164182	0.0239466
																											GB18721	422.408	334.993	509.823	1.52189	0.605868	0.00305294	0.0392615
																											GB18737	501.653	766.909	236.398	0.308248	-1.69784	4.31931e-15	1.14798e-12
																											GB18764	8666.23	11451.4	5881.02	0.513562	-0.961389	6.67848e-12	1.16181e-09
																											GB18771	4412.85	5395.6	3430.09	0.63572	-0.653538	5.49029e-06	0.0002432
																											GB18821	389.134	305.591	472.677	1.54676	0.629251	0.00297059	0.0385653
																											GB18850	1636.41	1356.21	1916.6	1.41321	0.498972	0.00110733	0.0179881
																											GB18859	676.645	881.172	472.117	0.535783	-0.900279	8.02298e-07	4.82791e-05
																											GB18882	90.1203	122.046	58.1947	0.476825	-1.06847	0.00390681	0.0472571
																											GB18898	2423.35	3435.12	1411.58	0.410926	-1.28305	2.00464e-17	6.18722e-15
																											GB18909	84.1153	45.7757	122.455	2.6751	1.4196	0.000181648	0.00437076
																											GB18937	4596.46	3912.65	5280.27	1.34954	0.432463	0.00238375	0.0324434
																											GB18950	129.062	199.309	58.8157	0.295098	-1.76073	3.19527e-06	0.000152862
																											GB18964	177.113	127.928	226.297	1.76894	0.822888	0.00342079	0.0428405
																											GB18983	212.491	272.965	152.018	0.556914	-0.844473	0.00113346	0.0182575
																											GB18984	517.3	683.149	351.451	0.514457	-0.958877	8.32121e-07	4.94523e-05
																											GB18993	1716.93	1188.94	2244.93	1.88817	0.916991	2.64202e-09	3.04565e-07
																											GB19008	1547.45	1291.04	1803.85	1.39721	0.482551	0.00232311	0.0318937
																											GB19017	217.657	154.572	280.742	1.81626	0.860968	0.000709246	0.0126606
																											GB19021	26.3384	8.03516	44.6417	5.55579	2.47399	0.000465153	0.00914032
																											GB19030	11738.3	7622.53	15854	2.07989	1.0565	1.99933e-14	4.7824e-12
																											GB19055	142.508	222.343	62.673	0.281875	-1.82687	5.57269e-08	4.67715e-06
																											GB19056	475.621	658.037	293.205	0.445576	-1.16626	6.52645e-09	6.5047e-07
																											GB19058	1099.03	911.509	1286.55	1.41145	0.497177	0.00265899	0.0353329
																											GB19082	11568.7	14257.3	8880.11	0.622845	-0.683054	7.56032e-07	4.60746e-05
																											GB19100	47.1121	70.2853	23.9389	0.340597	-1.55386	0.00157184	0.0232381
																											GB19113	933.743	761.824	1105.66	1.45133	0.537379	0.00144667	0.0217296
																											GB19114	1021.23	773.775	1268.68	1.6396	0.713343	0.00385749	0.0467827
																											GB19169	4431.33	3629.31	5233.35	1.44197	0.52804	0.000182257	0.00437076
																											GB19179	58.3892	86.1929	30.5856	0.35485	-1.49472	0.000861625	0.0146952
																											GB19215	1562.29	1093.52	2031.07	1.85736	0.893254	8.73144e-07	5.09405e-05
																											GB19224	1238.44	1567.73	909.155	0.579918	-0.78608	0.000684325	0.0122845
																											GB19238	769.223	1085.09	453.361	0.417811	-1.25908	2.29743e-12	4.14751e-10
																											GB19247	67219.6	79640.2	54799	0.688083	-0.539346	6.6301e-05	0.00192817
																											GB19252	495.243	353.154	637.332	1.80469	0.851749	1.33656e-05	0.000509491
																											GB19271	2292.93	2710.73	1875.13	0.691744	-0.531691	0.00038793	0.00788051
																											GB19273	3930.04	5339.73	2520.34	0.471998	-1.08315	0.000778431	0.0136411
																											GB19305	12516.8	14870.3	10163.4	0.683469	-0.549052	6.88811e-05	0.0019911
																											GB19306	2260.83	1699.71	2821.96	1.66026	0.73141	1.35385e-06	7.44464e-05
																											GB19317	176.199	225.464	126.933	0.562986	-0.82883	0.00264764	0.0352823
																											GB19322	609.553	386.954	832.152	2.15052	1.10469	4.69765e-09	4.90471e-07
																											GB19326	858.294	1074.27	642.322	0.597918	-0.741981	2.12972e-05	0.000749162
																											GB19333	33.9455	8.58295	59.308	6.90997	2.78868	0.000145693	0.00367219
																											GB19365	1426.65	1718.81	1134.49	0.660044	-0.599366	0.00407606	0.0488107
																											GB19366	670.237	803.589	536.884	0.668107	-0.581848	0.00160677	0.0236025
																											GB19386	1156.37	1657.68	655.069	0.395173	-1.33944	8.92887e-16	2.51269e-13
																											GB19397	1225.52	922.522	1528.51	1.65689	0.728475	6.18968e-06	0.000265713
																											GB19422	1893.19	2494.35	1292.03	0.517982	-0.949025	0.000203285	0.00471406
																											GB19435	2258.1	2655.22	1860.98	0.700876	-0.512769	0.000764887	0.013453
																											GB19442	4901.83	5809.9	3993.76	0.687406	-0.540766	0.000134969	0.00345291
																											GB19443	2153.03	2689.4	1616.66	0.601123	-0.734267	1.08221e-06	6.14911e-05
																											GB19444	11071.1	9374.01	12768.2	1.36209	0.445819	0.0011237	0.0181615
																											GB19455	43.4802	22.6438	64.3165	2.84036	1.50607	0.00400841	0.048288
																											GB19456	1346.45	1846.44	846.455	0.458426	-1.12524	7.84056e-08	6.14906e-06
																											GB19457	850.823	610.504	1091.14	1.78728	0.837766	0.000182724	0.00437076
																											GB19464	326.536	642.929	10.1425	0.0157755	-5.98617	0.00185194	0.026329
																											GB19465	3416.61	3989.34	2843.88	0.71287	-0.488289	0.000815206	0.0141302
																											GB19469	2677.72	3239.32	2116.12	0.653261	-0.614269	2.89598e-05	0.000982579
																											GB19478	581.362	798.334	364.39	0.456439	-1.13151	6.8766e-08	5.62353e-06
																											GB19485	587.821	703.626	472.015	0.670833	-0.575974	0.00199884	0.0280014
																											GB19487	7129.81	8565.29	5694.33	0.664814	-0.588976	2.93599e-05	0.000992634
																											GB19522	1536.5	1777.14	1295.86	0.729185	-0.455644	0.00304312	0.0391879
																											GB19523	1468.38	1702.37	1234.38	0.725094	-0.46376	0.00298785	0.0387368
																											GB19531	2677.51	3066.54	2288.47	0.746273	-0.422224	0.00381772	0.0465324
																											GB19537	1596.02	1277	1915.04	1.49964	0.584615	0.000192312	0.00455457
																											GB19543	439.109	537.084	341.134	0.63516	-0.654809	0.00121969	0.0191114
																											GB19573	1330.76	1076.69	1584.84	1.47196	0.557741	0.00047536	0.00920697
																											GB19579	513.996	389.479	638.513	1.6394	0.71317	0.00370373	0.0453743
																											GB19593	2252.87	3001.42	1504.32	0.501203	-0.996533	0.000383818	0.00781356
																											GB19606	6868.72	8323.1	5414.34	0.65052	-0.620336	7.73071e-06	0.000321597
																											GB19618	35.479	60.8101	10.148	0.166879	-2.58312	2.39898e-05	0.000834671
																											GB19620	132.465	196.955	67.9758	0.345134	-1.53477	1.40893e-05	0.000520487
																											GB19642	783.218	1182.92	383.517	0.324212	-1.62499	0.000902602	0.0152851
																											GB19644	1550.45	1838.54	1262.35	0.686604	-0.54245	0.000620387	0.0113496
																											GB19666	2100.06	2547.69	1652.44	0.648603	-0.624592	3.12744e-05	0.00104263
																											GB19667	146.226	241.215	51.2375	0.212414	-2.23505	2.4187e-05	0.000838484
																											GB19681	427.647	539.538	315.755	0.585232	-0.772919	0.00015699	0.0039015
																											GB19686	1142.9	803.389	1482.42	1.84521	0.883784	7.71231e-08	6.09846e-06
																											GB19690	784.671	951.734	617.609	0.64893	-0.623866	0.00032389	0.00676633
																											GB19733	821.334	544.246	1098.42	2.01825	1.0131	9.14956e-09	8.66762e-07
																											GB19743	1113.66	1463.64	763.679	0.521767	-0.938524	0.000286981	0.00616888
																											GB19752	313.449	242.004	384.895	1.59045	0.669434	0.00275002	0.0361979
																											GB19771	1010.18	794.602	1225.76	1.54261	0.625373	0.000208781	0.00481353
																											GB19783	4078.62	7788.03	369.21	0.0474073	-4.39875	2.44385e-153	2.33828e-149
																											GB19792	1079.23	1308.76	849.708	0.649248	-0.623159	0.000170868	0.00417056
																											GB19804	7584.53	14031.2	1137.83	0.0810926	-3.62429	1.11211e-119	5.32031e-116
																											GB19845	459.792	656.258	263.326	0.401254	-1.31741	0.000469876	0.00914032
																											GB19850	1838.5	3086.43	590.564	0.191342	-2.38577	2.00692e-32	1.06679e-29
																											GB19861	499.59	600.37	398.809	0.664273	-0.590153	0.00260155	0.0349112
																											GB19871	1724.99	2387.06	1062.92	0.445284	-1.1672	8.62973e-14	1.79498e-11
																											GB19894	156.346	111.982	200.71	1.79233	0.841837	0.00372181	0.0455375
																											GB19901	823.254	467.005	1179.5	2.52568	1.33667	3.14698e-14	7.0024e-12
																											GB19919	108.698	213.996	3.3996	0.0158863	-5.97607	3.56124e-08	3.12605e-06
																											GB19935	363.048	474.207	251.889	0.531178	-0.912732	0.00213702	0.0296763
																											GB19942	424.95	669.391	180.508	0.26966	-1.89079	3.31569e-16	9.91392e-14
																											GB19966	2019.95	1104.08	2935.81	2.65907	1.41092	8.67206e-05	0.00240505
																											GB19987	426.909	570.909	282.91	0.495544	-1.01292	9.21909e-07	5.34595e-05
																											GB19992	349.715	424.15	275.281	0.649019	-0.623668	0.00422441	0.0499619
																											GB19997	669.811	848.801	490.82	0.578251	-0.790231	1.35983e-05	0.000514262
																											GB20022	711.568	575.896	847.24	1.47117	0.556963	0.00184343	0.0262469
																											GB20040	68.5959	34.3101	102.882	2.99858	1.58428	0.000207185	0.00478828
																											GB20082	1931.27	2250.86	1611.67	0.716026	-0.481917	0.00148041	0.0221621
																											GB20085	219.1	273.757	164.443	0.600692	-0.735303	0.00317288	0.0405367
																											GB20087	3743.69	2843.32	4644.07	1.63333	0.707816	9.63799e-07	5.52193e-05
																											GB20102	432.683	302.163	563.202	1.8639	0.898324	1.17541e-05	0.000462812
																											GB20107	749.115	591.041	907.189	1.5349	0.618144	0.00143899	0.0216483
																											GB20114	5695.6	6496.35	4894.85	0.753477	-0.408364	0.00365989	0.0450101
																											GB20122	956.268	1320	592.533	0.448887	-1.15558	0.00122043	0.0191114
																											GB20144	9561.75	8201.08	10922.4	1.33183	0.413406	0.00280212	0.0367053
																											GB20152	8382.35	11778.9	4985.81	0.423284	-1.2403	1.06131e-18	3.38486e-16
																											GB30001	785.844	1557.81	13.8814	0.00891085	-6.81022	3.42641e-09	3.37819e-07
																											GB30010	66.6818	97.9802	35.3833	0.361127	-1.46942	0.000859058	0.0152134
																											GB30031	254.794	323.284	186.304	0.576288	-0.795139	0.00256859	0.0357012
																											GB30033	1319.35	966.514	1672.18	1.73011	0.790866	2.51807e-05	0.000905824
																											GB30034	987.453	794.641	1180.27	1.48528	0.570736	0.00285437	0.0372467
																											GB30060	67.8735	127.953	7.79434	0.0609158	-4.03704	2.41485e-15	4.94487e-13
																											GB30064	5398.97	7966.18	2831.77	0.355474	-1.49218	0.00139498	0.0226429
																											GB30080	2806.25	3311.01	2301.49	0.695104	-0.524699	0.00245377	0.0345605
																											GB30084	943.329	763.343	1123.31	1.47157	0.557357	0.00384127	0.0450461
																											GB30088	517.638	634.761	400.515	0.630969	-0.664358	0.00214906	0.0317314
																											GB30094	167.11	243.516	90.7046	0.372479	-1.42477	0.00219208	0.0320621
																											GB30100	6112.06	3761.66	8462.47	2.24966	1.16971	5.83179e-12	8.62458e-10
																											GB30126	1005.15	735.683	1274.61	1.73255	0.792901	3.927e-05	0.00130671
																											GB30163	372.365	240.827	503.903	2.09239	1.06515	6.40477e-06	0.000274992
																											GB30165	2590.44	1835.32	3345.57	1.82288	0.86622	6.84031e-07	4.23463e-05
																											GB30196	338.32	652.088	24.5515	0.0376506	-4.73118	4.73413e-56	4.20075e-53
																											GB30199	238.921	165.318	312.524	1.89044	0.918726	0.00311571	0.0389391
																											GB30200	68.3181	134.983	1.65355	0.0122501	-6.35107	4.30667e-05	0.00138125
																											GB30202	7286.06	14552.6	19.495	0.00133962	-9.54396	1.57688e-17	3.49806e-15
																											GB30203	2973.2	5938.28	8.11188	0.00136603	-9.51579	2.58681e-12	4.05063e-10
																											GB30204	172.544	251.496	93.5925	0.372143	-1.42607	1.79217e-06	9.73621e-05
																											GB30206	55.7066	24.7882	86.6249	3.4946	1.80513	0.000195451	0.00486253
																											GB30215	2393.21	1619.82	3166.6	1.95491	0.967102	0.000272989	0.00643096
																											GB30222	30894.1	45073	16715.3	0.37085	-1.43109	0.00389179	0.0452399
																											GB30227	2360.55	1909.96	2811.13	1.47183	0.557611	0.00162641	0.0253187
																											GB30257	262.396	362.236	162.556	0.448756	-1.156	6.54828e-06	0.000276691
																											GB30288	1023.79	677.756	1369.82	2.0211	1.01514	1.36003e-07	1.00567e-05
																											GB30307	1003.49	1315.88	691.088	0.52519	-0.929089	1.37996e-06	7.81585e-05
																											GB30316	1351.8	751.806	1951.79	2.59614	1.37637	3.66327e-13	6.96544e-11
																											GB30329	120483	155883	85083.2	0.545816	-0.873514	7.16078e-08	5.60647e-06
																											GB30362	1145.38	1822.67	468.102	0.256823	-1.96115	0.000408608	0.00863265
																											GB30365	508.139	718.138	298.14	0.415157	-1.26827	1.10458e-05	0.000438866
																											GB30366	49255.1	37364.4	61145.8	1.63647	0.710588	1.07738e-05	0.000434543
																											GB30376	1741.25	2091.36	1391.15	0.665189	-0.588163	0.000862969	0.0152134
																											GB30388	1772.45	2160.29	1384.61	0.640936	-0.641749	0.000351657	0.00761065
																											GB30405	2233.05	2635.73	1830.38	0.69445	-0.526058	0.00284794	0.0372467
																											GB30413	3548.31	4341.76	2754.86	0.634502	-0.656304	0.000125626	0.00337793
																											GB30473	171.436	74.2574	268.615	3.61736	1.85494	2.74364e-09	2.80906e-07
																											GB30474	144.646	59.3241	229.967	3.87646	1.95474	3.80002e-09	3.61274e-07
																											GB30506	5864.64	7918	3811.27	0.481343	-1.05486	2.27726e-06	0.000116578
																											GB30512	11823.1	16240.2	7405.94	0.456025	-1.13281	1.04997e-11	1.39751e-09
																											GB30557	648.119	869.309	426.93	0.491114	-1.02587	8.62327e-07	5.10115e-05
																											GB30573	4402.48	3372.37	5432.59	1.61091	0.687878	0.000302301	0.0068197
																											GB30574	3296.38	2643.56	3949.19	1.49389	0.579076	0.00196853	0.0292751

## Sheet: Digestive tract DESeq analyses
DT 1N reads	baseMean	NURSE	FORAGER	foldChange	log2FoldChange	pval	padj		DT 3M reads	baseMean	NURSE	FORAGER	foldChange	log2FoldChange	pval	padj		DT 6M reads	baseMean	NURSE	FORAGER	foldChange	log2FoldChange	pval	padj		DT 12M reads	baseMean	NURSE	FORAGER	foldChange	log2FoldChange	pval	padj
GB13966	7194.19	14235	153.388	0.0107754	-6.53612	8.24516e-44	7.18236e-40		GB13966	21023.2	41578.9	467.448	0.0112424	-6.4749	9.33627e-54	8.49694e-50		GB13966	41643.4	82300.9	986.028	0.0119808	-6.38313	6.18326e-46	5.74672e-42		GB10082	278.01	153.279	402.74	2.6275	1.39369	0.000155796	0.00631544
GB16903	24176.1	47128.9	1223.31	0.0259566	-5.26775	3.73588e-34	1.62716e-30		GB16903	71699.4	139641	3757.37	0.0269073	-5.21586	1.38304e-41	6.29355e-38		GB16903	142520	277314	7726.72	0.0278627	-5.16552	5.2372e-45	2.43373e-41		GB10084	38.8773	7.83222	69.9224	8.92753	3.15826	5.10919e-06	0.000360121
GB13791	14358.1	27093.5	1622.61	0.059889	-4.06156	2.25139e-23	4.90297e-20		GB16016	260.741	514.016	7.46487	0.0145226	-6.10555	7.85932e-34	2.38426e-30		GB16016	501.346	980.749	21.9442	0.0223749	-5.48197	2.78478e-37	8.62725e-34		GB10100	446.603	652.77	240.437	0.368333	-1.44092	2.24042e-05	0.00125957
GB18312	3063.92	5857.22	270.622	0.0462031	-4.43587	1.81934e-23	4.90297e-20		GB13791	41692.6	78477.1	4907.97	0.0625401	-3.99907	3.94772e-28	8.98205e-25		GB14361	364.797	710.526	19.0679	0.0268363	-5.21967	4.90979e-32	1.14079e-28		GB10184	113.947	42.5439	185.35	4.35669	2.12323	0.000323163	0.0114624
GB14261	11842.1	22206.5	1477.82	0.0665489	-3.90944	4.52664e-23	7.88632e-20		GB14261	35066.1	65497.7	4634.54	0.0707589	-3.82094	1.07978e-27	1.96542e-24		GB13791	82158.3	154375	9941.24	0.0643965	-3.95687	1.983e-30	3.68601e-27		GB10186	585.872	898.118	273.626	0.304666	-1.7147	2.43319e-07	2.64155e-05
GB18912	1168.79	2172.85	164.734	0.0758147	-3.72138	4.71298e-19	6.84246e-16		GB14361	179.63	348.1	11.1601	0.03206	-4.96308	1.36833e-23	2.07553e-20		GB14261	69938.7	130313	9564.3	0.0733948	-3.76818	6.87255e-30	1.06456e-26		GB10192	2677.54	3737.74	1617.33	0.432702	-1.20856	0.00020739	0.00793036
GB16016	89.2233	176.569	1.87717	0.0106314	-6.55553	7.40448e-19	9.21435e-16		GB18912	3380.57	6266.14	494.993	0.0789949	-3.6621	2.61881e-23	3.40483e-20		GB18912	6812.49	12592.2	1032.82	0.0820208	-3.60787	2.62134e-25	3.48039e-22		GB10202	393.236	187.416	599.056	3.1964	1.67645	9.18426e-05	0.00405352
GB17784	574.635	1053.64	95.631	0.0907626	-3.46176	1.28098e-16	1.39483e-13		GB17784	1657.4	3020.86	293.946	0.0973053	-3.36134	1.05386e-20	1.1989e-17		GB19302	536.759	1020.25	53.2648	0.0522074	-4.2596	5.91562e-25	6.87247e-22		GB10226	32.7048	9.70413	55.7055	5.74039	2.52115	0.000402502	0.013339
GB19078	432.061	795.494	68.6273	0.08627	-3.535	1.87841e-16	1.81809e-13		GB18312	8935.47	17045.7	825.221	0.0484122	-4.36849	1.79985e-20	1.82005e-17		GB13999	231.373	444.089	18.6558	0.0420092	-4.57315	5.67787e-24	5.86335e-21		GB10228	1787.58	2402.07	1173.09	0.488365	-1.03397	0.000495256	0.0158566
GB19302	103.27	199.329	7.21126	0.0361776	-4.78876	4.29346e-16	3.74004e-13		GB19078	1326.38	2418.26	234.503	0.0969718	-3.36629	5.89486e-20	5.36491e-17		GB17784	3313.36	6032.25	594.476	0.0985497	-3.34301	4.49117e-23	4.1741e-20		GB10238	5742.03	7805.31	3678.75	0.471313	-1.08524	0.000298057	0.0107448
GB14269	560.855	1020.65	101.063	0.0990182	-3.33616	3.40205e-15	2.69412e-12		GB19302	299.295	564.183	34.4062	0.0609841	-4.03542	1.08993e-19	9.01771e-17		GB19078	2626.87	4768.77	484.964	0.101696	-3.29767	1.02019e-21	8.61971e-19		GB10254	219.009	122.96	315.058	2.56228	1.35743	0.000243666	0.00888582
GB13263	1853.98	3302.93	405.026	0.122626	-3.02766	3.92743e-14	2.85099e-11		GB14269	1656.7	3001.64	311.752	0.10386	-3.26728	1.97397e-18	1.49709e-15		GB18312	17656.7	33633.1	1680.19	0.0499562	-4.32319	1.15828e-21	8.97087e-19		GB10294	3576.76	5059.52	2093.99	0.41387	-1.27275	9.15704e-06	0.000596471
GB14361	44.1244	85.96	2.28877	0.026626	-5.23102	1.57048e-12	1.05234e-09		GB13999	106.201	203.801	8.59959	0.0421959	-4.56675	1.81728e-17	1.27224e-14		GB14269	3269.8	5924.66	614.948	0.103795	-3.2682	2.47581e-20	1.77002e-17		GB10320	268.639	91.1541	446.125	4.89418	2.29107	3.21643e-08	4.42527e-06
GB18896	213.82	386.692	40.948	0.105893	-3.23932	2.31022e-12	1.43745e-09		GB18896	677.366	1221.05	133.683	0.109482	-3.19124	1.76178e-16	1.14528e-13		GB18472	91.089	179.024	3.15358	0.0176153	-5.82702	3.74072e-20	2.48331e-17		GB10321	796.097	1087.2	504.992	0.464488	-1.10629	0.000666253	0.0199138
GB14822	62.574	115.35	9.79747	0.0849365	-3.55747	1.01253e-10	5.88008e-08		GB13263	5337.17	9438.95	1235.38	0.130881	-2.93367	9.13721e-16	5.54385e-13		GB17220	452.449	837.106	67.7928	0.0809847	-3.62621	2.25067e-17	1.30736e-14		GB10339	2816.07	4455.98	1176.17	0.263953	-1.92165	3.43949e-08	4.57549e-06
GB17220	79.1709	145.302	13.0403	0.0897461	-3.47801	2.4498e-10	1.33376e-07		GB18472	46.9072	93.4038	0.410578	0.00439573	-7.82968	2.0758e-15	1.18074e-12		GB18896	1327.36	2369.26	285.453	0.120482	-3.05311	2.20894e-17	1.30736e-14		GB10367	17739	28263	7215.09	0.255284	-1.96983	2.78327e-10	5.84177e-08
GB15990	671.072	1144.24	197.907	0.17296	-2.53149	8.95795e-10	4.59016e-07		GB17220	231.735	429.871	33.5997	0.0781625	-3.67738	6.71597e-14	3.59541e-11		GB11534	395.461	708.745	82.1782	0.115949	-3.10844	3.10375e-16	1.69684e-13		GB10428	101571	50636.5	152505	3.01176	1.59061	0.000409561	0.0134784
GB13999	34.4726	66.2448	2.70037	0.0407635	-4.61658	1.14051e-09	5.51942e-07		GB11067	142.242	259.095	25.3882	0.097988	-3.35125	1.4146e-13	7.15238e-11		GB11067	281.269	506.436	56.1023	0.110779	-3.17425	6.45756e-16	3.33425e-13		GB10441	106151	160662	51640	0.321421	-1.63746	1.37756e-05	0.000850396
GB16175	78.5896	16.256	140.923	8.66901	3.11587	1.80668e-09	8.28315e-07		GB12693	372.546	652.817	92.2741	0.141348	-2.82268	3.12538e-13	1.49706e-10		GB14822	360.833	652.009	69.656	0.106833	-3.22657	2.01002e-15	9.83218e-13		GB10466	232.051	340.572	123.529	0.362709	-1.46311	4.98285e-05	0.002477
GB18737	300.624	509.817	91.4317	0.179342	-2.47921	2.51237e-09	1.09426e-06		GB14822	184.451	333.414	35.488	0.106438	-3.23191	3.47555e-13	1.58155e-10		GB13263	10639.5	18807.9	2471	0.131381	-2.92817	5.56583e-15	2.58644e-12		GB10498	14269	19807.6	8730.3	0.440754	-1.18195	4.54542e-05	0.0022958
GB14913	1497.5	2452.74	542.265	0.221086	-2.17732	3.06925e-09	1.27316e-06		GB11534	189.963	347.089	32.8384	0.0946109	-3.40185	8.65366e-13	3.75033e-10		GB12693	763.78	1323.96	203.601	0.153782	-2.70104	1.88703e-14	8.35144e-12		GB10536	39.6677	72.4812	6.85419	0.094565	-3.40255	8.48258e-07	8.20992e-05
GB11067	42.0555	77.8704	6.24059	0.0801407	-3.64132	9.67797e-09	3.83204e-06		GB18737	1000.41	1691.69	309.123	0.18273	-2.45222	3.3827e-12	1.39936e-09		GB16852	118.241	218.107	18.3747	0.0842463	-3.56924	2.75228e-14	1.16272e-11		GB10582	98.3627	49.9616	146.764	2.93753	1.55461	0.000638525	0.0192066
GB19012	107.769	192.963	22.5736	0.116984	-3.09562	1.06707e-08	4.0414e-06		GB19617	216.47	56.9453	375.995	6.60274	2.72307	1.23593e-11	4.89052e-09		GB19617	448.973	115.811	782.134	6.75355	2.75565	3.18539e-14	1.28717e-11		GB10584	9137.55	12563.7	5711.42	0.454597	-1.13734	0.000162468	0.00652983
GB14596	92.8112	22.518	163.104	7.24328	2.85664	1.23281e-08	4.4746e-06		GB15990	1942.81	3279.58	606.044	0.184793	-2.43602	2.18144e-11	8.27222e-09		GB18737	1969.71	3314.25	625.166	0.188629	-2.40637	3.31495e-13	1.28371e-10		GB10657	4660.83	6882.42	2439.24	0.354416	-1.49648	8.88396e-07	8.39761e-05
GB18472	17.9779	35.9559	0	0	-0.157615	1.69907e-08	5.92023e-06		GB30362	273.969	473.966	73.9718	0.15607	-2.67974	4.45862e-11	1.10797e-08		GB30439	38.5695	1.38761	75.7513	54.591	5.77059	3.26434e-12	1.0503e-09		GB10658	738.842	493.271	984.413	1.99568	0.996882	0.00174925	0.0414078
GB10771	825.734	1360.28	291.185	0.214062	-2.2239	1.93247e-08	6.47453e-06		GB15513	246.843	433.152	60.5332	0.139751	-2.83907	3.93689e-11	1.43318e-08		GB16747	1231.24	421.829	2040.64	4.83761	2.27429	5.36126e-12	1.9931e-09		GB10676	94.542	170.647	18.4372	0.108043	-3.21032	0.000198988	0.0077985
GB12693	123.619	213.27	33.9675	0.15927	-2.65046	2.34344e-08	7.56062e-06		GB17365	63.7915	119.334	8.24879	0.0691234	-3.85468	9.12725e-11	3.19489e-08		GB15990	3837.31	6423.55	1251.06	0.194761	-2.36022	6.08456e-12	2.175e-09		GB10724	138.7	195.769	81.6311	0.416976	-1.26196	0.000894134	0.0249118
GB12607	20267.1	7781.07	32753.1	4.20933	2.07359	3.18877e-08	9.92048e-06		GB16175	256.153	76.9634	435.342	5.65647	2.4999	1.06142e-10	3.57778e-08		GB30362	552.09	948.762	155.419	0.163812	-2.60989	8.53618e-12	2.44135e-09		GB10758	232.875	334.596	131.155	0.391982	-1.35114	0.000354407	0.0123519
GB16747	209.14	70.7867	347.493	4.90901	2.29543	4.22905e-08	1.27032e-05		GB12607	61942.6	22811.3	101074	4.43087	2.14759	2.14742e-10	6.97987e-08		GB17365	127.906	231.114	24.6974	0.106862	-3.22617	7.44744e-12	2.56357e-09		GB10759	105.457	50.3473	160.568	3.1892	1.67319	0.000392253	0.0131845
GB11534	60.7288	108.632	12.8261	0.11807	-3.08229	7.88059e-08	2.28826e-05		GB14444	67.2688	123.885	10.6525	0.0859867	-3.53974	3.41804e-10	1.07268e-07		GB12607	125292	44903.1	205680	4.58054	2.19552	1.10863e-11	3.67986e-09		GB10764	1129.57	1836.16	422.979	0.230361	-2.11803	0.000480359	0.0154846
GB19617	66.8772	16.8203	116.934	6.95194	2.79742	1.03067e-07	2.89619e-05		GB14913	4483.99	7283.24	1684.73	0.231316	-2.11206	5.45934e-10	1.65618e-07		GB16175	528.263	173.904	882.623	5.07535	2.34351	1.63557e-11	5.24172e-09		GB10771	10097.8	16403.7	3791.93	0.231163	-2.11302	6.31723e-12	1.6126e-09
GB30362	86.0141	150.086	21.9421	0.146197	-2.77401	2.21062e-07	4.32728e-05		GB14596	307.51	98.5885	516.432	5.23826	2.38909	6.32355e-10	1.85647e-07		GB13450	49.6334	2.79125	96.4755	34.5635	5.11118	2.70458e-11	8.37878e-09		GB10773	584.78	355.891	813.669	2.28629	1.19301	0.000228911	0.00854572
GB19916	162.993	270.68	55.3063	0.204323	-2.29107	2.91439e-07	7.93351e-05		GB16747	623.194	224.942	1021.45	4.54093	2.18299	1.49191e-09	4.24309e-07		GB12037	41.3682	2.32539	80.411	34.5796	5.11185	3.11863e-11	9.34985e-09		GB10793	1362.4	1945.65	779.152	0.400458	-1.32028	1.49031e-05	0.000894564
GB18527	56.051	99.49	12.612	0.126767	-2.97975	3.69581e-07	9.75582e-05		GB10771	2502.41	4050.23	954.588	0.235687	-2.08505	1.92333e-09	5.30431e-07		GB14596	621.014	206.46	1035.57	5.01584	2.32649	4.67311e-11	1.35725e-08		GB10795	4172.65	5870.43	2474.87	0.421583	-1.24611	6.74192e-05	0.00316803
GB17753	1963.54	3443.96	483.129	0.140283	-2.83359	6.82557e-07	0.000174875		GB15389	901.198	341.23	1461.17	4.28206	2.0983	2.31208e-09	6.18889e-07		GB30361	29.0051	0.935464	57.0748	61.0123	5.93103	3.27729e-10	5.27234e-08		GB10828	398.812	233.215	564.409	2.42012	1.27508	0.000201138	0.00785019
GB19424	34.7213	6.21598	63.2266	10.1716	3.34648	8.24986e-07	0.000205327		GB16852	60.5967	114.803	6.38992	0.0556597	-4.16722	4.16858e-09	1.08395e-06		GB30058	98.1986	175.384	21.0128	0.11981	-3.06118	4.28947e-10	6.49476e-08		GB10855	2834.57	4438.69	1230.45	0.27721	-1.85095	0.002052	0.0467014
GB15389	307.822	124.127	491.516	3.95978	1.98542	9.01803e-07	0.000212314		GB18415	41.1552	77.4433	4.86716	0.062848	-3.99199	9.70199e-09	2.45272e-06		GB10771	5035.77	8140.74	1930.79	0.237177	-2.07597	2.41802e-10	6.81002e-08		GB10885	43.3597	69.7885	16.9309	0.242604	-2.04333	0.000382771	0.012958
GB17752	29.295	4.79923	53.7907	11.2082	3.48648	8.81766e-07	0.000212314		GB13401	115.104	196.318	33.8908	0.172632	-2.53423	1.68628e-08	4.14779e-06		GB15389	1836.33	708.27	2964.39	4.18539	2.06536	3.2168e-10	8.79322e-08		GB10923	101.296	53.5039	149.088	2.78649	1.47845	0.000844898	0.0236797
GB14603	29528.4	46201	12855.8	0.278258	-1.84551	1.07502e-06	0.000246434		GB11784	106.715	30.9278	182.503	5.90095	2.56095	1.94269e-08	4.53345e-06		GB13401	221.516	375.259	67.7734	0.180604	-2.4691	4.98738e-10	1.32436e-07		GB10952	73.273	24.4696	122.076	4.98889	2.31872	9.45e-06	0.000611337
GB11003	461.472	724.618	198.326	0.273697	-1.86935	1.37011e-06	0.000306025		GB13199	586.624	230.919	942.329	4.08078	2.02884	1.90007e-08	4.53345e-06		GB13199	1186.82	455.278	1918.37	4.21363	2.07506	6.47695e-10	1.62694e-07		GB10973	21425	29820.9	13029.1	0.43691	-1.19459	5.28317e-05	0.00261254
GB12158	629.486	971.218	287.754	0.296282	-1.75496	1.57014e-06	0.000333597		GB12470	733.303	1178.42	288.184	0.244551	-2.03179	2.4254e-08	5.5184e-06		GB19916	970.239	1575.92	364.558	0.23133	-2.11197	6.34719e-10	1.62694e-07		GB11003	5589.43	8618.85	2560.01	0.297024	-1.75135	1.82942e-06	0.000151569
GB16882	144.183	234.886	53.4791	0.227681	-2.13491	1.56444e-06	0.000333597		GB19916	483.606	779.647	187.564	0.240576	-2.05543	2.8968e-08	6.43018e-06		GB14913	8913.9	14419.4	3408.45	0.23638	-2.08082	1.67284e-09	4.09142e-07		GB11023	342.749	507.062	178.435	0.351901	-1.50676	0.00138685	0.0347265
GB11814	463.754	731.161	196.346	0.26854	-1.89679	2.2447e-06	0.000465562		GB13450	26.0249	1.89267	50.1571	26.5008	4.72796	3.2565e-08	7.02581e-06		GB10367	8815.68	14089.9	3541.5	0.251351	-1.99222	2.20291e-09	5.24971e-07		GB11067	596.107	1087.42	104.797	0.0963727	-3.37523	2.94102e-21	1.85186e-18
GB11784	34.1229	7.16047	61.0853	8.53091	3.0927	2.70386e-06	0.000547753		GB17068	1222.7	1930.57	514.827	0.266671	-1.90687	3.31952e-08	7.02581e-06		GB18527	280.856	483.196	78.5167	0.162495	-2.62154	2.46726e-09	5.59286e-07		GB11088	180.756	303.697	57.8156	0.190373	-2.3931	1.36938e-08	2.18087e-06
GB17068	389.969	613.607	166.33	0.27107	-1.88326	3.20167e-06	0.000633857		GB30288	265.576	432.526	98.6254	0.228022	-2.13276	6.69953e-08	8.32416e-06		GB19222	401.478	651.511	151.445	0.232453	-2.10499	2.44793e-09	5.59286e-07		GB11092	25.2763	48.4425	2.11015	0.0435599	-4.52086	1.34711e-06	0.00011891
GB13199	192.181	77.5823	306.78	3.95426	1.98341	3.85005e-06	0.000745284		GB11814	1430.93	2248.38	613.47	0.272849	-1.87382	7.64985e-08	1.5823e-05		GB15513	505.439	882.986	127.892	0.14484	-2.78746	3.90456e-09	8.64024e-07		GB11149	2512.39	4140.02	884.747	0.213706	-2.2263	2.04335e-06	0.000166374
GB17353	197.195	314.634	79.7571	0.253492	-1.97999	3.98997e-06	0.000755578		GB20000	1133.61	1769.92	497.306	0.280977	-1.83148	8.29304e-08	1.67722e-05		GB17653	506.866	199.483	814.248	4.08179	2.0292	4.81658e-09	1.04105e-06		GB11191	1208.52	1627.7	789.337	0.484941	-1.04412	0.000833196	0.0234912
GB19222	73.7189	121.686	25.7522	0.211629	-2.24039	4.69056e-06	0.00086935		GB30439	18.0087	0.460982	35.5564	77.1318	6.26925	2.28228e-07	2.70069e-05		GB11331	75.3611	134.4	16.3224	0.121447	-3.04161	5.18798e-09	1.09584e-06		GB11202	76.4667	121.392	31.5417	0.259834	-1.94434	0.000206398	0.00792449
GB13401	36.6696	65.0239	8.31523	0.127879	-2.96714	5.94584e-06	0.00107905		GB10367	4452.75	7152.42	1753.09	0.245104	-2.02854	2.08968e-07	4.13438e-05		GB12470	1483.1	2371.41	594.79	0.250817	-1.99529	6.78361e-09	1.40104e-06		GB11210	86.9997	154.629	19.37	0.125267	-2.99692	1.69831e-08	2.6296e-06
GB10367	1470.92	2380.82	561.026	0.235644	-2.08532	6.64712e-06	0.00118169		GB19670	863.445	1345.57	381.317	0.283386	-1.81916	2.19715e-07	4.25452e-05		GB30288	556.174	897.736	214.612	0.239059	-2.06456	1.39858e-08	1.56519e-06		GB11211	1840.87	1221.15	2460.59	2.01497	1.01076	0.00128599	0.0326509
GB20000	351.418	543.419	159.417	0.293359	-1.76926	8.89539e-06	0.00154976		GB12037	20.0388	0.946333	39.1313	41.3504	5.36983	2.27007e-07	4.30416e-05		GB11784	219.545	69.2671	369.822	5.33907	2.41659	1.4013e-08	2.83125e-06		GB11214	2818.43	4285.86	1351	0.315223	-1.66555	2.33493e-08	3.46815e-06
GB12956	290.589	450.575	130.602	0.289857	-1.78659	9.40829e-06	0.00157607		GB10320	64.4708	16.4002	112.541	6.8622	2.77867	2.53406e-07	4.6125e-05		GB17068	2395.31	3735.72	1054.91	0.282385	-1.82426	1.70315e-08	3.36789e-06		GB11220	888.846	1169.33	608.359	0.520261	-0.942692	0.00192716	0.0448325
GB16579	177.483	281.235	73.7306	0.262167	-1.93144	9.34933e-06	0.00157607		GB11003	1435.63	2242.28	628.987	0.280513	-1.83386	2.49044e-07	4.6125e-05		GB11814	2856.27	4463.42	1249.13	0.279859	-1.83723	1.89215e-08	3.66367e-06		GB11224	282.228	143.099	421.357	2.94452	1.55803	2.47173e-05	0.00134945
GB14399	21.2406	2.84884	39.6323	13.9118	3.79823	9.73771e-06	0.00160048		GB17653	245.896	100.941	390.85	3.87207	1.9531	2.70969e-07	4.83548e-05		GB17752	177.173	57.6581	296.689	5.14565	2.36335	2.00861e-08	3.8098e-06		GB11251	1419	1887.68	950.326	0.503436	-0.99012	0.00200795	0.0460606
GB30317	121.238	190.547	51.9286	0.272524	-1.87555	1.80693e-05	0.00170563		GB11214	693.938	1071.74	316.14	0.294979	-1.76132	3.45231e-07	6.0422e-05		GB14867	64.8154	13.0212	116.61	8.95541	3.16276	2.45672e-08	4.56655e-06		GB11280	31830.2	46405.8	17254.5	0.371818	-1.42733	8.5185e-07	8.20992e-05
GB30288	80.2374	131.099	29.3755	0.224071	-2.15797	1.81527e-05	0.00170563		GB30058	44.8246	79.8687	9.7805	0.122457	-3.02965	7.91136e-07	7.56144e-05		GB17852	1186.77	1862.53	511.006	0.274361	-1.86586	4.65775e-08	8.48807e-06		GB11286	1169.89	1678.6	661.179	0.393886	-1.34415	2.63215e-05	0.00142061
GB16412	617.362	939.946	294.777	0.313611	-1.67295	1.37509e-05	0.00221822		GB17753	5722.71	9965.47	1479.96	0.148509	-2.75138	4.4157e-07	7.58251e-05		GB10320	132.965	42.3015	223.628	5.28653	2.40232	5.82485e-08	1.04108e-05		GB11298	6456.83	9199.77	3713.89	0.403694	-1.30867	1.49647e-05	0.000894564
GB19670	273.481	423.918	123.044	0.290254	-1.78461	1.55926e-05	0.00246958		GB19222	201.368	319.964	82.7711	0.258689	-1.95071	4.76391e-07	8.02895e-05		GB15921	692.075	1327.9	56.2526	0.0423621	-4.56108	6.90671e-08	1.21115e-05		GB11324	54.4703	90.0792	18.8614	0.209387	-2.25575	3.70196e-05	0.00192364
GB17194	98.925	39.9181	157.932	3.9564	1.98419	1.62829e-05	0.00253287		GB12158	1959.6	2936.22	982.986	0.334779	-1.57872	5.1044e-07	8.44638e-05		GB12202	101.206	30.2193	172.192	5.69809	2.51048	9.48953e-08	1.63325e-05		GB11331	152.641	279.925	25.3563	0.0905825	-3.46462	1.24499e-14	4.52266e-12
GB17852	194.748	314.745	74.7513	0.237498	-2.07401	1.6962e-05	0.00259221		GB12956	895.511	1380.21	410.811	0.297644	-1.74834	5.533e-07	8.83436e-05		GB12956	1784.1	2745.91	822.28	0.299456	-1.73958	1.26549e-07	2.13845e-05		GB11364	1114.66	674.823	1554.49	2.30355	1.20386	8.60428e-05	0.00392596
GB17365	20.3037	37.4954	3.11196	0.0829958	-3.59082	1.92815e-05	0.00289589		GB14603	86885.4	134542	39229.1	0.291576	-1.77806	5.44781e-07	8.83436e-05		GB19670	1687.01	2585.14	788.891	0.305164	-1.71234	1.41222e-07	2.34379e-05		GB11403	246.375	387.833	104.916	0.270519	-1.8862	0.000753942	0.0217103
GB12470	266.608	435.759	97.4557	0.223646	-2.16071	2.17047e-05	0.00320457		GB19424	99.2695	32.3473	166.192	5.13773	2.36113	5.78759e-07	9.08152e-05		GB11088	87.2774	149.723	24.8321	0.165854	-2.59201	1.50848e-07	2.45961e-05		GB11412	6048.59	8591.21	3505.97	0.408088	-1.29305	1.43569e-05	0.000874846
GB15611	9455.19	14056.8	4853.59	0.345284	-1.53414	2.93844e-05	0.00426613		GB17353	611.213	948.784	273.643	0.288414	-1.79379	6.00185e-07	9.2581e-05		GB12418	278.617	112.974	444.26	3.93241	1.97541	1.67639e-07	2.68627e-05		GB11453	353.144	225.342	480.947	2.1343	1.09376	0.00116947	0.0302621
GB16698	39.8572	67.0357	12.6786	0.189133	-2.40253	3.16588e-05	0.00452098		GB30556	166.485	65.0955	267.875	4.1151	2.04093	1.06023e-06	9.75809e-05		GB14603	173077	266572	79582.2	0.298539	-1.74401	1.89437e-07	2.98412e-05		GB11456	6960.07	9133.62	4786.52	0.524055	-0.932209	0.0019631	0.0454447
GB17905	254.628	390.988	118.269	0.302487	-1.72506	3.23921e-05	0.00455109		GB15921	325.106	619.897	30.3151	0.0489035	-4.35392	7.20663e-07	0.000109313		GB11214	1388.05	2108.41	667.68	0.316674	-1.65893	2.10844e-07	3.26598e-05		GB11498	713.944	946.574	481.313	0.508479	-0.97574	0.00185986	0.0436975
GB10657	412.815	630.454	195.176	0.309579	-1.69162	3.37865e-05	0.00459865		GB18527	139.346	239.889	38.803	0.161754	-2.62813	7.95974e-07	0.000118757		GB19424	198.968	74.8563	323.08	4.316	2.10969	2.21631e-07	3.37679e-05		GB11513	218.369	100.744	335.995	3.33513	1.73774	6.01689e-06	0.000408846
GB10764	88.4182	146.868	29.9681	0.204048	-2.29302	3.36173e-05	0.00459865		GB17852	592.667	922.157	263.177	0.285393	-1.80898	1.028e-06	0.000150901		GB30484	126.773	211.742	41.8035	0.197427	-2.34061	4.56617e-07	3.45686e-05		GB11534	776.301	1400.07	152.532	0.108946	-3.19832	1.84481e-16	8.29727e-14
GB15921	105.416	203.768	7.06378	0.0346658	-4.85035	3.55594e-05	0.00476551		GB19012	295.544	534.519	56.5696	0.105833	-3.24014	1.116e-06	0.000161218		GB30365	41.8224	81.5876	2.05726	0.0252154	-5.30955	5.29034e-07	3.89066e-05		GB11593	248.133	145.68	350.586	2.40654	1.26696	0.000726206	0.0211698
GB17739	442.892	184.809	700.976	3.79298	1.92333	3.83026e-05	0.00505536		GB18089	59.707	101.961	17.453	0.171173	-2.54647	1.32436e-06	0.000188327		GB17353	1199.92	1835.94	563.904	0.307147	-1.703	2.74936e-07	4.12138e-05		GB11624	861.536	1316.46	406.609	0.308865	-1.69495	4.27517e-07	4.38902e-05
GB11214	212.367	324.609	100.125	0.308449	-1.6969	4.13765e-05	0.00537956		GB16506	58.7726	101.615	15.9302	0.15677	-2.67328	1.52361e-06	0.000213328		GB14836	42.3995	77.6639	7.13506	0.091871	-3.44425	3.71864e-07	5.48587e-05		GB11625	864.63	1237.83	491.429	0.397008	-1.33276	3.72712e-05	0.00192364
GB12273	14.7493	27.8355	1.66305	0.0597454	-4.06503	4.70634e-05	0.00602896		GB17194	306.991	140.04	473.943	3.38434	1.75888	1.56775e-06	0.000216184		GB17015	1914.66	932.402	2896.91	3.10693	1.63549	4.09589e-07	5.948e-05		GB11690	270.539	367.57	173.508	0.47204	-1.08302	0.00182895	0.0431208
GB11149	202.86	350.628	55.0922	0.157124	-2.67002	4.87963e-05	0.00612785		GB12707	242.534	108.132	376.936	3.48588	1.80152	1.63288e-06	0.000221804		GB14202	730.919	348.317	1113.52	3.19686	1.67666	4.57289e-07	6.53853e-05		GB11761	31.4226	53.5368	9.30843	0.17387	-2.52392	0.000595389	0.0182579
GB11280	2557.53	3782.34	1332.71	0.352351	-1.50491	4.92423e-05	0.00612785		GB16882	431.483	663.54	199.426	0.300549	-1.73433	2.21768e-06	0.00029681		GB15055	24.3726	46.9624	1.78279	0.0379622	-4.71929	4.92932e-07	6.94137e-05		GB11784	427.836	129.49	726.182	5.608	2.48749	1.20104e-12	3.43752e-10
GB13399	141.473	233.995	48.9515	0.209199	-2.25705	5.29002e-05	0.00649033		GB30365	22.3526	42.7072	1.99806	0.046785	-4.41781	4.15572e-06	0.000319328		GB15135	544.857	204.177	885.538	4.33712	2.11674	5.69974e-07	7.90647e-05		GB11804	415.026	261.342	568.71	2.17611	1.12175	0.0011101	0.0291435
GB30556	53.1446	19.9127	86.3765	4.33776	2.11695	9.48135e-05	0.00824878		GB16579	502.055	771.763	232.347	0.30106	-1.73188	2.49975e-06	0.000329713		GB16882	873.893	1327.69	420.098	0.316413	-1.66012	6.02219e-07	8.23091e-05		GB11814	5743.77	8979.03	2508.51	0.279375	-1.83973	1.61288e-09	3.04672e-07
GB13695	69.8142	113.35	26.278	0.23183	-2.10886	7.34212e-05	0.00888295		GB19988	214.891	366.495	63.2877	0.172684	-2.5338	2.56262e-06	0.000333177		GB12707	510.627	234.398	786.856	3.35693	1.74714	6.53066e-07	8.79651e-05		GB11831	2085.21	2812.51	1357.92	0.482814	-1.05046	0.000394813	0.0132234
GB11412	492.635	736.352	248.919	0.338043	-1.56472	8.08639e-05	0.00964939		GB17752	87.497	26.7697	148.224	5.53702	2.46911	2.64775e-06	0.000339397		GB20000	2277.39	3503.78	1051	0.299962	-1.73715	6.88074e-07	9.13565e-05		GB11844	46.1534	83.113	9.19373	0.110617	-3.17635	1.04004e-06	9.63057e-05
GB15513	78.7795	137.619	19.9399	0.144892	-2.78695	9.47922e-05	0.0111586		GB13492	217.552	97.8296	337.274	3.44757	1.78558	2.9173e-06	0.000368755		GB13492	459.583	215.79	703.375	3.25954	1.70467	7.79208e-07	9.92722e-05		GB11915	54.1207	87.3002	20.9412	0.239876	-2.05964	0.000920084	0.0254099
GB13492	71.9497	30.2582	113.641	3.75572	1.90909	9.82204e-05	0.011408		GB16600	297.315	576.318	18.3114	0.031773	-4.97605	3.16906e-06	0.000395091		GB16600	575.408	1113.92	36.8919	0.0331189	-4.9162	7.72168e-07	9.92722e-05		GB11929	28.7065	52.1452	5.26777	0.101021	-3.30727	6.21691e-05	0.00299585
GB16275	72.1185	30.1507	114.086	3.78386	1.91986	0.000102714	0.0117729		GB12418	140.176	57.1574	223.194	3.90491	1.96529	3.23142e-06	0.000397421		GB19012	587.187	1062.25	112.128	0.105558	-3.2439	7.79736e-07	9.92722e-05		GB11946	165.43	66.5455	264.315	3.97193	1.98984	0.000605045	0.0183896
GB19113	1021.39	1791.92	250.865	0.139998	-2.83652	0.000105412	0.0119252		GB10764	279.323	453.391	105.255	0.23215	-2.10687	4.17424e-06	0.00050653		GB19704	506.128	830.144	182.112	0.219374	-2.18854	7.99793e-07	0.00010045		GB11973	792.567	1208.9	376.233	0.311219	-1.684	1.08325e-07	1.28877e-05
GB12359	67.6297	108.125	27.1345	0.250955	-1.9945	0.000107607	0.0120174		GB14202	357.681	172.481	542.882	3.14749	1.6542	4.24104e-06	0.000507865		GB17753	11441.6	19859.2	3024.05	0.152274	-2.71526	8.55021e-07	0.000105954		GB12037	87.7754	5.08194	170.469	33.544	5.06798	4.60195e-17	2.28765e-14
GB14611	165.182	251.66	78.7031	0.312735	-1.67699	0.000116177	0.0128104		GB10186	154.891	242.313	67.468	0.278433	-1.8446	4.5104e-06	0.000533106		GB18089	128.381	208.333	48.4282	0.232455	-2.10497	1.07038e-06	0.000130896		GB12089	3042.95	4514.27	1571.63	0.348147	-1.52223	0.00168686	0.0403757
GB19301	66.7074	107.779	25.6356	0.237853	-2.07186	0.000122977	0.0133906		GB17015	940.851	475.118	1406.58	2.96049	1.56584	5.08254e-06	0.000593028		GB15490	24.4863	46.5044	2.46819	0.0530743	-4.23584	1.54354e-06	0.000186308		GB12098	2673.76	3523.1	1824.41	0.517843	-0.949414	0.00173642	0.0412073
GB16600	102.826	200.861	4.79167	0.0238557	-5.38952	0.000131695	0.0141629		GB15135	262.123	94.138	430.109	4.56892	2.19185	5.31832e-06	0.000612684		GB16579	991.074	1496.42	485.731	0.324596	-1.62328	1.5735e-06	0.000187488		GB12135	25121.1	15227.1	35015.1	2.29953	1.20134	4.53815e-05	0.0022958
GB12418	47.6385	17.6113	77.6658	4.40999	2.14078	0.000133842	0.0142182		GB18043	132.148	56.4185	207.877	3.68455	1.88149	6.27942e-06	0.000714362		GB17194	632.195	314.825	949.564	3.01616	1.59271	1.73217e-06	0.000203782		GB12142	367.613	208.642	526.583	2.52385	1.33563	0.000149899	0.006129
GB30439	7.11549	0	14.231	Inf	Inf	0.000202794	0.0142664		GB15611	28263.4	41443.6	15083.2	0.363946	-1.4582	7.90377e-06	0.000888052		GB19988	437.548	741.332	133.764	0.180437	-2.47043	2.02101e-06	0.000234791		GB12158	7894.82	11738.8	4050.81	0.345078	-1.53501	2.16826e-05	0.0012263
GB17653	63.3651	26.3267	100.404	3.81375	1.93121	0.000142715	0.0149782		GB30361	14.7047	0.943729	28.4657	30.163	4.91471	1.46517e-05	0.00091024		GB13938	18.4416	0.930605	35.9526	38.6335	5.27178	2.12397e-06	0.000243706		GB12202	203.675	70.1331	337.218	4.80825	2.26551	2.1845e-08	3.32784e-06
GB16080	178.376	268.68	88.0723	0.327796	-1.60913	0.000149088	0.0154607		GB11331	31.0845	55.4655	6.70349	0.120859	-3.04861	8.46459e-06	0.000939466		GB11973	390.452	590.087	190.817	0.323371	-1.62874	2.16969e-06	0.000245916		GB12206	1086.05	1514.3	657.795	0.434388	-1.20294	6.97727e-05	0.00326239
GB10294	297.76	440.235	155.284	0.352729	-1.50337	0.000152229	0.0155698		GB11280	7669.3	11196.5	4142.14	0.369951	-1.43459	1.023e-05	0.00112172		GB11946	70.4031	22.7869	118.019	5.17927	2.37275	2.3306e-06	0.000260971		GB12217	535.892	343.491	728.292	2.12026	1.08424	0.000687475	0.0204031
GB10441	8914.08	13708.1	4120.02	0.300553	-1.73431	0.000153714	0.0155698		GB10294	893.104	1311.45	474.762	0.362014	-1.46588	1.10143e-05	0.00119335		GB14044	31.3736	5.11608	57.6311	11.2647	3.49374	2.45666e-06	0.000271811		GB12218	981.613	634.31	1328.92	2.09506	1.06699	0.00102285	0.0274454
GB18043	38.4053	13.4532	63.3574	4.70947	2.23556	0.000169073	0.0169287		GB11149	630.456	1058.57	202.345	0.19115	-2.38722	1.15577e-05	0.00123749		GB17229	264.446	415.258	113.634	0.273646	-1.86962	2.53751e-06	0.000277454		GB12227	344.894	585.54	104.247	0.178036	-2.48976	4.0388e-07	4.19192e-05
GB10795	352.26	520.556	183.965	0.353401	-1.50062	0.000175613	0.0173837		GB10657	1198.05	1775.51	620.584	0.349524	-1.51654	1.18974e-05	0.00125905		GB14611	929.438	1397.29	461.588	0.330346	-1.59795	2.59583e-06	0.000280531		GB12260	780.217	504.367	1056.07	2.09385	1.06616	0.000838733	0.0235769
GB10498	1155.3	1674.41	636.184	0.379945	-1.39614	0.000181715	0.0177533		GB15994	787.697	1178.38	397.009	0.336909	-1.56957	1.28091e-05	0.00133995		GB30317	754.029	1116.26	391.802	0.350996	-1.51047	5.07656e-06	0.000296979		GB12273	173.53	280.574	66.4856	0.236963	-2.07727	8.97775e-05	0.00399976
GB13921	178.91	271.544	86.276	0.317723	-1.65416	0.000183423	0.0177533		GB16412	1783.28	2604.74	961.812	0.369254	-1.43731	1.30641e-05	0.0013511		GB13936	206.603	327.873	85.3318	0.260258	-1.94198	2.94919e-06	0.000315055		GB12338	10200.5	13780.1	6620.95	0.480474	-1.05747	0.000668806	0.019927
GB12707	70.3644	30.7918	109.937	3.57032	1.83606	0.000191634	0.0181449		GB19306	578.255	292.114	864.395	2.9591	1.56516	1.3221e-05	0.00135195		GB11280	15504.1	22597.5	8410.66	0.372194	-1.42587	3.55211e-06	0.000375151		GB12359	727.275	1102.99	351.558	0.318731	-1.64959	2.40899e-06	0.000192821
GB17481	619.284	895.66	342.908	0.382856	-1.38513	0.000191519	0.0181449		GB17905	759.478	1122.93	396.03	0.352677	-1.50358	1.35007e-05	0.00136522		GB16698	243.497	366.437	120.556	0.328996	-1.60386	4.13808e-06	0.000432127		GB12360	1043.65	1425.66	661.629	0.464085	-1.10754	0.000353578	0.0123519
GB15994	259.534	389.571	129.496	0.332407	-1.58898	0.000194934	0.0182588		GB17229	122.039	195.385	48.6941	0.249222	-2.0045	1.79431e-05	0.00179451		GB10186	308.628	469.635	147.622	0.314334	-1.66963	4.22477e-06	0.000436277		GB12388	146.191	85.527	206.854	2.41858	1.27416	0.00148744	0.036396
GB20002	204.271	301.699	106.844	0.354141	-1.4976	0.000206018	0.0190917		GB16760	73.9649	28.2294	119.701	4.24028	2.08416	1.81594e-05	0.0017964		GB10676	45.1044	79.5082	10.7006	0.134585	-2.89341	4.30447e-06	0.000439624		GB12418	598.322	258.796	937.848	3.62388	1.85754	3.29388e-08	4.44438e-06
GB13236	338.085	566.431	109.739	0.193738	-2.36782	0.000222508	0.0204028		GB16080	521.865	767.617	276.113	0.359702	-1.47513	2.12445e-05	0.00205688		GB15611	56316.2	81944.6	30687.8	0.374495	-1.41698	4.67459e-06	0.000472235		GB12427	335.013	206.114	463.912	2.25075	1.17041	0.000783531	0.0223579
GB13982	49.9851	80.2777	19.6924	0.245304	-2.02736	0.000234649	0.0212919		GB17163	692.178	362.315	1022.04	2.82086	1.49614	2.10649e-05	0.00205688		GB17905	1588.65	2332.87	844.439	0.361974	-1.46604	4.87423e-06	0.000487109		GB12431	130.749	205.663	55.8354	0.27149	-1.88103	1.74281e-05	0.00100987
GB14202	116.561	57.6061	175.516	3.04684	1.60731	0.000246276	0.0218115		GB15144	16.9298	32.3741	1.48553	0.0458863	-4.44579	2.18683e-05	0.00209498		GB16757	285.127	139.496	430.757	3.08795	1.62665	5.19022e-06	0.00051317		GB12443	107.045	44.3089	169.781	3.83175	1.93801	2.46689e-05	0.00134945
GB15327	240.748	351.815	129.682	0.368608	-1.43984	0.000245143	0.0218115		GB14611	469.096	699.59	238.602	0.34106	-1.5519	2.59385e-05	0.00245903		GB15994	1569.26	2333.3	805.227	0.345102	-1.5349	5.52409e-06	0.000540431		GB12470	2916.68	4624.27	1209.09	0.261467	-1.9353	2.79432e-08	3.99885e-06
GB19085	366.749	540.082	193.415	0.358121	-1.48148	0.000247886	0.0218115		GB14171	141.787	65.8283	217.745	3.30777	1.72586	2.65347e-05	0.00248961		GB30556	344.977	140.819	549.136	3.89959	1.96332	1.00523e-05	0.000549512		GB12492	80.8205	26.789	134.852	5.03386	2.33167	5.79016e-06	0.000398589
GB13658	3463.48	5358.26	1568.69	0.292762	-1.7722	0.000281988	0.024564		GB17481	1796.02	2582.3	1009.74	0.391025	-1.35467	3.0021e-05	0.00273859		GB10657	2365.51	3482.55	1248.48	0.358495	-1.47997	5.76525e-06	0.000558148		GB12525	5004.97	3466.82	6543.13	1.88736	0.916366	0.00223162	0.0495945
GB14795	582.583	323.799	841.367	2.59842	1.37764	0.000314623	0.0271354		GB17739	1374.2	602.604	2145.8	3.56088	1.83223	3.00911e-05	0.00273859		GB19306	1178.54	612.863	1744.22	2.84602	1.50895	5.84217e-06	0.000559764		GB12560	50.0203	94.1841	5.85646	0.062181	-4.00738	3.50689e-09	6.36973e-07
GB14265	81.8135	37.388	126.239	3.37646	1.75551	0.000343904	0.0293701		GB19662	18.2423	33.827	2.65748	0.078561	-3.67004	2.97534e-05	0.00273859		GB14178	128.939	205.056	52.8217	0.257597	-1.95681	5.91816e-06	0.000561259		GB12567	674.784	957.057	392.51	0.410122	-1.28588	0.000490889	0.0157702
GB10238	484.797	702.991	266.603	0.379241	-1.39881	0.000366286	0.0306799		GB11973	195.862	293.94	97.7831	0.332664	-1.58786	3.63861e-05	0.00327871		GB18415	86.5696	161.337	11.8019	0.0731507	-3.77298	6.4211e-06	0.000602805		GB12586	4799.2	6646.28	2952.12	0.444177	-1.17079	8.73318e-05	0.00395389
GB15681	380.305	551.435	209.175	0.379328	-1.39848	0.000364444	0.0306799		GB17418	10.5659	21.1319	0	0	#REF!	3.73288e-05	0.00333068		GB17163	1390.98	735.683	2046.27	2.78146	1.47584	6.59419e-06	0.000612864		GB12594	168.839	95.6209	242.058	2.53143	1.33995	0.000804016	0.0228733
GB17163	225.943	121.778	330.108	2.71074	1.43869	0.000395813	0.0328374		GB11412	1469.66	2128.97	810.342	0.380626	-1.39355	3.83161e-05	0.00338558		GB19897	869.409	457.533	1281.28	2.80042	1.48564	6.77878e-06	0.000623782		GB12607	253893	89891.4	417894	4.64887	2.21688	4.66708e-13	1.46935e-10
GB18162	259.298	377.884	140.712	0.372367	-1.4252	0.000422372	0.0347102		GB30317	371.242	556.349	186.135	0.334565	-1.57964	6.93655e-05	0.00383052		GB12158	3908.18	5848.9	1967.46	0.336382	-1.57183	7.47499e-06	0.000670763		GB12614	143.599	228.285	58.9128	0.258067	-1.95418	1.39245e-05	0.000854006
GB12227	25.1512	42.8437	7.45871	0.174091	-2.52208	0.000432818	0.0352362		GB19766	603.867	334.259	873.475	2.61316	1.3858	4.5966e-05	0.00402247		GB13982	305.616	463.19	148.042	0.319613	-1.6456	7.50584e-06	0.000670763		GB12630	1167.67	1572.96	762.379	0.484677	-1.04491	0.000955661	0.0261629
GB13158	72.6986	33.5332	111.864	3.33592	1.73808	0.000442633	0.0357016		GB14732	498.252	718.659	277.844	0.386615	-1.37103	5.01195e-05	0.00434417		GB18649	498.138	738.499	257.778	0.349057	-1.51846	7.38035e-06	0.000670763		GB12646	340.57	204.238	476.902	2.33503	1.22344	0.000436492	0.0142161
GB17015	313.802	174.615	452.988	2.5942	1.37529	0.00050657	0.0404838		GB12926	50.397	17.3733	83.4207	4.80166	2.26353	5.07747e-05	0.00435944		GB14444	141.4	256.188	26.611	0.103873	-3.26711	8.09181e-06	0.000716241		GB12653	421.855	576.82	266.89	0.462692	-1.11187	0.00101085	0.0272334
GB16858	66.8203	102.323	31.3171	0.30606	-1.70811	0.000581914	0.0460823		GB18264	946.723	1366.95	526.495	0.38516	-1.37647	5.16269e-05	0.00439118		GB11149	1232.1	2047.73	416.483	0.203388	-2.29769	8.55943e-06	0.000750485		GB12693	1563.68	2714.95	412.408	0.151902	-2.71878	8.95956e-17	4.23115e-14
GB12037	8.31991	0.487599	16.1522	33.126	5.04989	0.000588055	0.0461426		GB12359	197.433	300.337	94.5289	0.314743	-1.66775	5.51896e-05	0.00465075		GB11003	2810.13	4352.57	1267.69	0.291252	-1.77966	8.71413e-06	0.000756908		GB12703	9133.53	12458.8	5808.3	0.466202	-1.10097	0.000397923	0.0132805
GB13320	121.637	63.3769	179.896	2.83852	1.50514	0.00059327	0.0461426		GB13399	432.919	710.479	155.36	0.218669	-2.19318	5.78073e-05	0.00482665		GB14399	124.441	40.9072	207.975	5.08407	2.34598	8.89988e-06	0.000765884		GB12707	1075.7	512.513	1638.89	3.19776	1.67706	2.21573e-06	0.000178868
GB11314	920.835	1333.49	508.176	0.381086	-1.39181	0.000627612	0.0483817		GB13695	210.392	316.797	103.987	0.328244	-1.60716	6.41496e-05	0.0053075		GB19766	1199.99	658.058	1741.93	2.64707	1.4044	9.25279e-06	0.000788949		GB12739	315.916	165.401	466.432	2.82	1.4957	2.56689e-05	0.00139335
GB13489	13.989	25.0635	2.91449	0.116285	-3.10427	0.000641232	0.048998		GB19085	1128.32	1626.52	630.116	0.387402	-1.3681	6.68428e-05	0.00548051		GB12560	24.6631	46.034	3.29221	0.0715169	-3.80557	9.33866e-06	0.000789032		GB12741	3984.07	5497.05	2471.09	0.449529	-1.15351	0.000122188	0.00512674
									GB13938	9.37224	0	18.7445	Inf	Inf	6.88145e-05	0.00559179		GB12443	51.5128	15.3449	87.6808	5.71402	2.51451	1.10603e-05	0.000909687		GB12829	303.828	192.017	415.639	2.16459	1.11409	0.00121511	0.0311023
									GB12227	79.2241	134.583	23.8654	0.177329	-2.4955	7.03454e-05	0.00566561		GB14250	683.821	361.375	1006.27	2.78456	1.47745	1.10563e-05	0.000909687		GB12852	35.5446	11.0834	60.0059	5.41404	2.43671	0.00072136	0.0211429
									GB14001	880.376	495.234	1265.52	2.55539	1.35354	7.59133e-05	0.00602929		GB16412	3576.04	5158.81	1993.27	0.386381	-1.3719	1.08868e-05	0.000909687		GB12885	1227.85	753.3	1702.4	2.25992	1.17627	0.000122673	0.00512674
									GB19500	230.968	348.64	113.296	0.324965	-1.62164	7.6186e-05	0.00602929		GB18264	1875.09	2716.69	1033.49	0.380423	-1.39432	1.14554e-05	0.000933917		GB12888	208.094	125.558	290.63	2.3147	1.21083	0.00146098	0.0361229
									GB19897	414.855	225.139	604.571	2.68533	1.4251	7.93644e-05	0.00622669		GB18043	276.41	132.074	420.746	3.18568	1.6716	1.18012e-05	0.000953739		GB12917	1730.95	1160.08	2301.82	1.98419	0.988549	0.000781979	0.0223579
									GB13982	152.121	230.339	73.903	0.320845	-1.64005	8.2255e-05	0.00639831		GB12359	376.839	570.065	183.613	0.322092	-1.63446	1.24164e-05	0.00099481		GB12921	149.996	52.9948	246.997	4.66077	2.22057	2.36151e-07	2.59354e-05
									GB17478	80.824	126.525	35.1225	0.277592	-1.84896	8.47811e-05	0.00653892		GB11513	97.2028	38.139	156.267	4.09728	2.03467	1.52888e-05	0.00121448		GB12926	212.613	97.8662	327.359	3.34497	1.74199	4.83476e-06	0.000348583
									GB12961	154.436	229.991	78.8818	0.342978	-1.54381	8.70385e-05	0.00665662		GB10294	1786.71	2561	1012.42	0.395322	-1.3389	1.62064e-05	0.0012704		GB12956	3586.3	5534.45	1638.15	0.295992	-1.75637	1.02775e-08	1.79761e-06
									GB12567	154.588	230.39	78.7848	0.341962	-1.54809	0.000102926	0.0077416		GB18899	94.47	150.666	38.2744	0.254035	-1.9769	1.62662e-05	0.0012704		GB12961	679.616	975.456	383.775	0.393431	-1.34582	2.01961e-05	0.00115608
									GB19704	250.381	419.229	81.5325	0.194482	-2.36229	0.0001024	0.0077416		GB17418	20.6272	39.0595	2.19481	0.0561913	-4.15351	1.6586e-05	0.00128458		GB12983	735.866	495.851	975.881	1.9681	0.9768	0.00159658	0.0384685
									GB16698	125.69	186.495	64.885	0.347918	-1.52318	0.000115222	0.00859534		GB30086	93.5919	37.933	149.251	3.93459	1.97621	2.71837e-05	0.00135267		GB13005	486.548	300.414	672.682	2.23919	1.16297	0.000390589	0.0131754
									GB10441	26101.2	39785.8	12416.6	0.312087	-1.67998	0.000122249	0.00897246		GB14391	95.2612	154.839	35.6831	0.230452	-2.11746	1.81483e-05	0.00139397		GB13042	104.01	152.823	55.1969	0.361181	-1.46921	0.00111312	0.0291435
									GB14178	61.8115	99.9143	23.7086	0.23729	-2.07528	0.000122207	0.00897246		GB17739	2768.4	1233.76	4303.03	3.48773	1.80229	1.99613e-05	0.00152066		GB13045	1554.04	2048.6	1059.48	0.517172	-0.951284	0.00155896	0.0378519
									GB15055	12.9894	24.9038	1.07495	0.043164	-4.53403	0.000131798	0.00959598		GB17481	3572.87	5085.5	2060.24	0.40512	-1.30358	2.02665e-05	0.00153135		GB13053	107.774	181.468	34.0802	0.187803	-2.41271	4.73648e-06	0.000344124
									GB14224	20.9201	3.29878	38.5414	11.6835	3.5464	0.000136892	0.00981411		GB19214	109.986	47.8918	172.081	3.59312	1.84524	2.05314e-05	0.00153886		GB13118	802.105	515.976	1088.23	2.10908	1.07661	0.000990674	0.0268149
									GB19799	3839.09	5446.65	2231.53	0.409706	-1.28734	0.000136951	0.00981411		GB11624	430.098	642.143	218.053	0.33957	-1.55822	2.12997e-05	0.00156543		GB13158	995.095	602.106	1388.08	2.30538	1.20501	8.87523e-05	0.00399174
									GB15552	340.605	497.476	183.735	0.369335	-1.437	0.000138602	0.0098548		GB14732	967.269	1384.87	549.672	0.396913	-1.3331	2.13912e-05	0.00156543		GB13160	1670.82	2231.07	1110.57	0.497775	-1.00643	0.000602124	0.0183896
									GB11624	211.735	313.445	110.026	0.351022	-1.51037	0.000152652	0.0106053		GB17909	81.7001	32.0811	131.319	4.09334	2.03328	2.10649e-05	0.00156543		GB13195	855.668	1130.54	580.797	0.513735	-0.960904	0.0020732	0.0469233
									GB13236	981.105	1640.46	321.747	0.196132	-2.35011	0.000151943	0.0106053		GB12921	66.7052	23.2426	110.168	4.73991	2.24486	2.30507e-05	0.00166087		GB13199	2403.03	897.776	3908.28	4.3533	2.12211	1.56522e-11	3.69588e-09
									GB18760	182.485	268.105	96.8649	0.361294	-1.46875	0.000152537	0.0106053		GB14001	1823.91	1019.48	2628.33	2.57812	1.36632	2.30527e-05	0.00166087		GB13227	432.083	268.082	596.085	2.22352	1.15284	0.000548388	0.0171507
									GB11298	1566.16	2225.42	906.894	0.407515	-1.29507	0.000157978	0.0108102		GB11210	35.64	62.7742	8.50584	0.135499	-2.88365	2.45877e-05	0.00175783		GB13236	3993.96	6715.62	1272.29	0.189453	-2.40009	2.93443e-06	0.000230964
									GB12202	44.042	15.9203	72.1637	4.5328	2.1804	0.000157149	0.0108102		GB10339	1403.16	2231.89	574.424	0.25737	-1.95808	2.52533e-05	0.00179163		GB13263	22038	38969.5	5106.58	0.13104	-2.93192	3.21758e-20	1.89938e-17
									GB14836	21.8577	39.0051	4.71037	0.120763	-3.04975	0.00015983	0.0108553		GB16080	1026.28	1474.03	578.528	0.392481	-1.34931	2.54619e-05	0.00179275		GB13277	157.163	76.6025	237.723	3.10333	1.63382	6.58355e-05	0.00312709
									GB15312	327.19	474.616	179.763	0.378755	-1.40066	0.000165235	0.0111393		GB16506	134.562	232.077	37.0461	0.159628	-2.64721	2.58474e-05	0.00180621		GB13292	1242.2	1667.31	817.081	0.490059	-1.02897	0.000417583	0.0136473
									GB10498	3533.42	4947.49	2119.35	0.428368	-1.22308	0.000168856	0.0112172		GB15312	660.895	965.314	356.476	0.369285	-1.43719	2.9369e-05	0.00203698		GB13330	503.251	671.001	335.501	0.500001	-0.999997	0.00219579	0.0490288
									GB16482	54.6595	22.5313	86.7877	3.85188	1.94556	0.000168607	0.0112172		GB13695	434.242	640.297	228.187	0.356377	-1.48852	3.2311e-05	0.00222444		GB13332	586.22	788.198	384.242	0.487495	-1.03654	0.00209695	0.0472597
									GB13921	507.224	728.355	286.094	0.392795	-1.34815	0.000177643	0.0117154		GB19500	458.16	684.513	231.807	0.338645	-1.56215	3.29249e-05	0.00225003		GB13334	422.981	583.044	262.919	0.450942	-1.14899	0.00112033	0.0292306
									GB10795	1064.44	1520.07	608.812	0.400515	-1.32007	0.000186087	0.012184		GB11412	3030.54	4326.43	1734.65	0.400941	-1.31854	3.39804e-05	0.00230521		GB13354	226.255	342.017	110.493	0.323064	-1.63011	0.000187613	0.0074454
									GB10973	5244.79	7371.33	3118.25	0.423024	-1.24119	0.000189781	0.0123371		GB11298	3172.24	4532.93	1811.55	0.399642	-1.32322	3.84625e-05	0.00259037		GB13373	96.5703	49.8135	143.327	2.87727	1.5247	0.00108705	0.0288403
									GB12586	1210.39	1703.73	717.045	0.420867	-1.24857	0.000203162	0.013021		GB16809	716.222	395.323	1037.12	2.62348	1.39148	3.93227e-05	0.00262924		GB13399	1732.42	2755.91	708.923	0.257237	-1.95883	1.48946e-05	0.000894564
									GB13658	10148.8	15542	4755.7	0.305991	-1.70844	0.000202974	0.013021		GB12926	104.017	45.5726	162.462	3.56491	1.83386	3.96063e-05	0.00262929		GB13401	470.112	782.634	157.59	0.201358	-2.31217	2.12334e-11	4.77499e-09
									GB18649	247.258	372.106	122.41	0.328965	-1.60399	0.000212182	0.013504		GB19085	2254.19	3210.71	1297.67	0.40417	-1.30697	4.61239e-05	0.00304025		GB13443	842.991	1115.3	570.681	0.511684	-0.966676	0.00143988	0.0356948
									GB11286	287.148	417.361	156.936	0.376019	-1.41112	0.000214025	0.0135267		GB13921	1019.11	1464.84	573.392	0.391437	-1.35315	4.7382e-05	0.00310119		GB13450	105.826	11.0793	200.573	18.1035	4.1782	1.22427e-15	4.62528e-13
									GB12388	34.0065	11.3091	56.7038	5.01398	2.32596	0.000221205	0.0138841		GB15024	606.82	345.957	867.683	2.50806	1.32657	4.77387e-05	0.00310268		GB13459	78.9028	39.231	118.575	3.02247	1.59573	0.00143064	0.0356207
									GB14250	340.101	172.809	507.394	2.93616	1.55393	0.000230623	0.0142782		GB16845	408.769	227.877	589.661	2.58763	1.37163	5.03496e-05	0.00324965		GB13460	242.524	412.576	72.472	0.175657	-2.50917	3.15632e-10	6.48075e-08
									GB16980	324.58	467.307	181.854	0.389152	-1.36159	0.000229858	0.0142782		GB11844	21.9137	39.9884	3.83897	0.0960019	-3.38079	5.07864e-05	0.00325523		GB13489	199.659	352.875	46.4426	0.131612	-2.92564	0.00169313	0.0403757
									GB14795	1777.14	1059.13	2495.16	2.35587	1.23626	0.000233312	0.0143471		GB17489	79.8165	126.026	33.6075	0.266672	-1.90686	5.34715e-05	0.00340387		GB13492	934.867	436.086	1433.65	3.28753	1.717	4.62448e-08	5.90246e-06
									GB19293	202.338	112.804	291.873	2.58744	1.37153	0.000237062	0.0144799		GB13236	1951.08	3291.4	610.754	0.185561	-2.43004	5.44572e-05	0.00344303		GB13501	550.14	267.612	832.669	3.11148	1.6376	0.000609417	0.0183896
									GB14867	32.1221	9.86956	54.3746	5.50932	2.46187	0.000239334	0.0145212		GB13460	112.288	188.773	35.8023	0.189658	-2.39853	5.97655e-05	0.00375311		GB13514	479.621	684.256	274.987	0.401877	-1.31517	7.32799e-05	0.0034095
									GB16601	151.285	80.0166	222.553	2.78133	1.47577	0.000246283	0.0148439		GB30190	205.166	108.046	302.286	2.79776	1.48427	9.43957e-05	0.00411821		GB13619	1236.96	1714.27	759.646	0.44313	-1.1742	0.000192551	0.0076094
									GB10238	1444.72	2032.97	856.461	0.421285	-1.24713	0.000253677	0.0151889		GB10202	190.84	84.1596	297.52	3.5352	1.82179	6.94047e-05	0.00432918		GB13643	567.043	808.365	325.722	0.402939	-1.31137	0.00011088	0.0047802
									GB14749	1698.03	2383.27	1012.78	0.424956	-1.23462	0.000261348	0.0155459		GB19799	7670.73	10828.3	4513.2	0.416797	-1.26258	7.38395e-05	0.00457509		GB13658	41343.3	62696.9	19989.8	0.318832	-1.64913	3.69484e-06	0.000286047
									GB16845	197.513	103.914	291.111	2.80147	1.48618	0.000272516	0.016105		GB10441	52137.9	79013.4	25262.5	0.319724	-1.6451	7.44502e-05	0.00458236		GB13680	3554.78	4745.78	2363.77	0.498078	-1.00556	0.000812107	0.0230341
									GB18162	796.033	1121.13	470.933	0.420051	-1.25136	0.000283201	0.0166285		GB10795	2069.1	2955.08	1183.12	0.400369	-1.3206	7.49429e-05	0.00458236		GB13695	848.062	1264.39	431.736	0.341459	-1.55022	3.0161e-06	0.000235431
									GB10184	25.2122	6.09762	44.3267	7.26951	2.86186	0.000289691	0.0169005		GB19662	44.0561	81.393	6.71917	0.0825521	-3.59855	7.63282e-05	0.00463657		GB13740	269.616	388.312	150.919	0.388654	-1.36344	0.000286219	0.0103576
									GB16184	925.606	1307.07	544.143	0.416307	-1.26428	0.00029756	0.017249		GB13489	93.237	166.039	20.4348	0.123072	-3.02243	7.68352e-05	0.00463705		GB13771	70.5631	34.6582	106.468	3.07194	1.61915	0.00207665	0.0469233
									GB30086	43.1499	16.5044	69.7955	4.22891	2.08029	0.000450064	0.0174752		GB18743	447.516	647.735	247.297	0.381787	-1.38916	7.74023e-05	0.00464114		GB13788	357.231	505.02	209.441	0.414718	-1.2698	0.00168889	0.0403757
									GB16858	219.705	318.85	120.559	0.378105	-1.40314	0.000315865	0.0181942		GB19935	48.6686	79.5093	17.8279	0.224225	-2.15698	7.92636e-05	0.00472228		GB13791	167942	315602	20281.9	0.0642642	-3.95984	7.34477e-34	1.15619e-30
									GB12135	6109.54	3748.45	8470.62	2.25976	1.17617	0.000320048	0.0183192		GB10100	215.642	319.464	111.82	0.350023	-1.51448	8.03323e-05	0.00475547		GB13819	184.49	271.231	97.7482	0.360387	-1.47238	0.000167905	0.00671975
									GB17736	960.787	1346.17	575.405	0.427439	-1.22621	0.00033702	0.0191643		GB10764	559.396	915.985	202.807	0.221409	-2.17522	8.40982e-05	0.00494689		GB13855	703.958	981.326	426.59	0.434708	-1.20188	0.000149168	0.006129
									GB17831	568.939	327.269	810.609	2.47689	1.30853	0.000339024	0.0191643		GB14795	3605.92	2129.26	5082.58	2.38702	1.25521	8.72594e-05	0.00506868		GB13880	555.521	324.427	786.616	2.42463	1.27777	6.72303e-05	0.00316803
									GB10793	324.372	461.89	186.855	0.404544	-1.30563	0.000348922	0.0196021		GB16858	442.152	638.432	245.873	0.38512	-1.37662	8.68978e-05	0.00506868		GB13921	2005.12	2882.13	1128.11	0.391416	-1.35323	1.08665e-05	0.000689722
									GB11513	46.9547	18.3866	75.5227	4.1075	2.03826	0.000359704	0.0200838		GB10793	656.166	931.896	380.437	0.40824	-1.29251	9.08288e-05	0.00524325		GB13924	1020.87	1382.63	659.11	0.476708	-1.06882	0.000573517	0.0177022
									GB14265	242.333	134.083	350.583	2.61468	1.38663	0.000372454	0.0206689		GB10498	7058.93	9837	4280.86	0.435179	-1.20032	9.73976e-05	0.00556748		GB13936	440.737	690.836	190.638	0.275952	-1.85751	1.08787e-07	1.28877e-05
									GB30506	2139.98	2966.1	1313.85	0.442956	-1.17477	0.000595266	0.0217535		GB13158	491.682	280.824	702.54	2.5017	1.32291	9.76436e-05	0.00556748		GB13938	39.6763	4.16244	75.1902	18.064	4.17504	2.35004e-08	3.46815e-06
									GB13855	181.765	262.305	101.225	0.385904	-1.37368	0.000403898	0.022278		GB13399	848.365	1359.43	337.303	0.248122	-2.01088	9.88154e-05	0.00559994		GB13966	83624.3	165222	2026.45	0.012265	-6.34931	5.95062e-41	1.87345e-37
									GB12594	37.5331	13.6147	61.4514	4.5136	2.17428	0.000407808	0.0223582		GB12961	312.95	450.577	175.323	0.389107	-1.36176	9.95637e-05	0.00560815		GB13982	593.072	903.4	282.743	0.312977	-1.67587	6.1941e-07	6.22375e-05
									GB13354	55.1208	87.0405	23.2011	0.266555	-1.9075	0.000412762	0.0223604		GB12431	63.6133	101.848	25.3789	0.249185	-2.00471	0.000102861	0.00575895		GB13999	483.365	934.994	31.7365	0.033943	-4.88074	1.30538e-33	1.76133e-30
									GB14391	49.284	80.6818	17.8861	0.221687	-2.17341	0.000410923	0.0223604		GB14171	306.467	170.675	442.258	2.59122	1.37363	0.000105333	0.00585405		GB14001	3652.26	2022.8	5281.72	2.61109	1.38465	4.488e-06	0.000333773
									GB16767	107.612	54.3251	160.899	2.96179	1.56647	0.000417519	0.0224308		GB16827	110.812	51.6255	169.998	3.2929	1.71936	0.000105819	0.00585405		GB14044	68.055	16.6827	119.427	7.15877	2.83971	2.05255e-07	2.3079e-05
									GB16995	67.9212	31.4076	104.435	3.32513	1.73341	0.000418991	0.0224308		GB12135	12345.2	7463	17227.4	2.30838	1.20688	0.000109383	0.00601542		GB14081	59.8392	26.789	92.8894	3.46745	1.79388	0.00137784	0.0346109
									GB14621	675.631	972.578	378.683	0.38936	-1.36082	0.000430685	0.0228874		GB13658	20263.4	30766	9760.89	0.317262	-1.65625	0.000111842	0.00611444		GB14171	625.26	344.197	906.322	2.63315	1.39679	1.08807e-05	0.000689722
									GB16450	2257.82	3149.64	1366	0.433701	-1.20523	0.00043255	0.0228874		GB19824	611.74	358.986	864.494	2.40816	1.26793	0.000113282	0.00615695		GB14178	259.86	416.23	103.49	0.248637	-2.00789	1.45941e-06	0.00012531
									GB17407	162.299	89.1453	235.452	2.64122	1.4012	0.000448892	0.0236148		GB15493	53.798	20.4581	87.1379	4.25933	2.09063	0.000118101	0.0063816		GB14202	1482.42	692.991	2271.85	3.27833	1.71296	2.6691e-08	3.87841e-06
									GB16757	143.636	64.7481	222.523	3.43675	1.78105	0.000452409	0.0236631		GB15552	680.518	969.565	391.47	0.403758	-1.30844	0.000139281	0.0074825		GB14224	93.1223	8.78052	177.464	20.2111	4.33708	3.90549e-06	0.000297479
									GB12921	28.8664	8.88976	48.843	5.4943	2.45794	0.000461165	0.0239832		GB16980	652.587	925.804	379.371	0.409775	-1.2871	0.000140884	0.00752516		GB14230	163.04	253.658	72.4222	0.285511	-1.80838	5.08106e-06	0.000360121
									GB16809	366.514	213.566	519.463	2.43233	1.28234	0.000466789	0.0241378		GB15927	72.7991	117.201	28.3977	0.2423	-2.04513	0.000147659	0.00784196		GB14247	461.07	657.478	264.661	0.40254	-1.3128	5.38407e-05	0.00263485
									GB12653	93.0957	139.946	46.2453	0.330451	-1.59749	0.000491755	0.0252851		GB19076	246.297	137.185	355.409	2.59072	1.37335	0.000148591	0.00784663		GB14250	1421	698.427	2143.57	3.06914	1.61784	1.0916e-07	1.28877e-05
									GB15847	101.848	51.8074	151.889	2.93181	1.55179	0.000505137	0.0258272		GB16737	120.454	180.412	60.4958	0.335319	-1.57639	0.000152177	0.00799057		GB14261	143386	267236	19535.5	0.0731022	-3.77394	2.24471e-33	2.65016e-30
									GB18987	292.334	170.49	414.178	2.42934	1.28056	0.000509801	0.0259201		GB17831	1149.87	667.341	1632.4	2.44613	1.2905	0.000157173	0.00820652		GB14265	992.355	579.415	1405.29	2.42537	1.2782	9.02866e-05	0.00400356
									GB12741	982.794	1366.55	599.04	0.438359	-1.18981	0.000529515	0.026625		GB10973	10586	14703.9	6468.05	0.439887	-1.1848	0.00016021	0.00826142		GB14269	6536.43	11790.8	1282.11	0.108738	-3.20107	6.00059e-22	4.04825e-19
									GB14044	15.0662	2.82561	27.3068	9.66404	3.27263	0.000527546	0.026625		GB14621	1312.64	1875.59	749.683	0.399705	-1.32299	0.000160357	0.00826142		GB14361	758.236	1478.19	38.2812	0.0258973	-5.27105	5.16092e-40	1.21862e-36
									GB10202	97.1816	45.9821	148.381	3.22693	1.69016	0.000533858	0.0266958		GB17736	1930.37	2695.2	1165.54	0.432451	-1.20939	0.000160891	0.00826142		GB14368	374.056	565.268	182.844	0.323464	-1.62832	0.00201093	0.0460606
									GB10584	2231.43	3098.82	1364.05	0.440183	-1.18382	0.000542194	0.0269645		GB16854	53.4483	20.4519	86.4447	4.22673	2.07954	0.000165385	0.00844555		GB14391	210.816	343.823	77.8088	0.226305	-2.14366	2.25387e-07	2.50445e-05
									GB13489	43.0198	78.1641	7.87544	0.100755	-3.31107	0.000545609	0.0269869		GB14265	495.756	282.763	708.75	2.50652	1.32568	0.000179092	0.00909554		GB14399	241.925	68.2036	415.646	6.09419	2.60743	4.5155e-11	9.91836e-09
									GB15030	1963.81	2728.05	1199.57	0.439716	-1.18536	0.000549326	0.0270239		GB11593	121.767	60.9029	182.631	2.99873	1.58435	0.000196968	0.00994901		GB14444	274.943	492.154	57.7313	0.117303	-3.09169	5.36331e-05	0.00263485
									GB13158	232.281	133.648	330.914	2.47602	1.30802	0.000557498	0.0271325		GB18162	1564.67	2176.61	952.724	0.43771	-1.19195	0.000201958	0.0101459		GB14469	773.625	520.251	1027	1.97404	0.981154	0.00183075	0.0431208
									GB16732	672.182	408.313	936.052	2.29249	1.19691	0.000556178	0.0271325		GB13855	355.417	505.453	205.38	0.406329	-1.29928	0.000203534	0.0101701		GB14480	57.8931	95.1242	20.6621	0.217211	-2.20283	0.000115633	0.00491963
									GB19935	22.975	38.4851	7.46487	0.193968	-2.36611	0.000631266	0.0305593		GB11364	525.382	310.226	740.537	2.38709	1.25525	0.000206361	0.0102563		GB14485	262.931	373.44	152.421	0.408155	-1.29281	0.000324031	0.0114624
									GB17377	916.993	1263.87	570.12	0.451092	-1.14851	0.000648273	0.0310578		GB14749	3370.96	4682.43	2059.49	0.439833	-1.18497	0.000213808	0.0105698		GB14525	1633.04	1040.46	2225.62	2.13907	1.09698	0.00158104	0.0381916
									GB20140	43.032	17.8866	68.1774	3.81164	1.93041	0.000648388	0.0310578		GB11351	87.1663	136.728	37.6045	0.275031	-1.86233	0.000216264	0.0106347		GB14563	1389.56	890.11	1889	2.12221	1.08557	0.00033646	0.0118577
									GB10082	61.1159	27.2629	94.9688	3.48344	1.80051	0.000654881	0.031089		GB17958	72.2365	113.465	31.0084	0.273287	-1.87151	0.00021785	0.0106563		GB14596	1273.45	407.195	2139.71	5.25476	2.39363	2.06996e-13	6.9824e-11
									GB15593	147.701	213.526	81.8754	0.383445	-1.38291	0.000655872	0.031089		GB14368	175.033	263.186	86.8801	0.330109	-1.59899	0.000223404	0.0108708		GB14603	355337	545266	165409	0.303354	-1.72092	1.38541e-08	2.18087e-06
									GB12703	2271.85	3153.71	1389.99	0.440748	-1.18197	0.000689723	0.0325242		GB16760	149.451	78.1264	220.775	2.82587	1.49869	0.000224699	0.0108768		GB14611	1832.75	2746.23	919.269	0.334739	-1.57889	5.25041e-07	5.33227e-05
									GB19824	307.312	185.948	428.675	2.30535	1.20498	0.000697148	0.0327049		GB16662	36.5782	12.0906	61.0658	5.05071	2.33649	0.000226644	0.0109141		GB14621	2657.77	3795.82	1519.72	0.400367	-1.32061	9.84804e-05	0.00430624
									GB30484	65.2801	110.543	20.0172	0.181081	-2.46529	0.00105288	0.0327051		GB18578	680.43	409.279	951.581	2.32502	1.21724	0.000227898	0.010918		GB14624	951.942	612.346	1291.54	2.10917	1.07667	0.000504016	0.0160825
									GB11403	52.9743	83.2552	22.6935	0.272577	-1.87526	0.00071742	0.0334833		GB30064	124.482	197.399	51.5652	0.261223	-1.93665	0.00030215	0.0111105		GB14648	124.31	24.5313	224.088	9.13475	3.19137	0.0013715	0.0346109
									GB30190	90.4487	48.7653	132.132	2.70955	1.43806	0.00112011	0.0341077		GB16732	1318.71	803.901	1833.52	2.28078	1.18953	0.000236028	0.0112495		GB14682	889.654	521.572	1257.74	2.41143	1.26989	9.82198e-05	0.00430624
									GB11364	270.159	160.926	379.391	2.35755	1.23729	0.000738785	0.0343045		GB14230	70.0221	108.358	31.6861	0.29242	-1.77389	0.000240553	0.0114066		GB14717	191.449	112.96	269.937	2.38968	1.25682	0.000903948	0.0251111
									GB12443	22.402	6.59087	38.2131	5.79789	2.53553	0.000758419	0.0350374		GB12586	2382.23	3290.52	1473.93	0.447933	-1.15864	0.000242404	0.0114361		GB14732	1937.07	2756.16	1117.97	0.405628	-1.30177	7.56344e-06	0.000506643
									GB13936	106.943	170.829	43.0577	0.252051	-1.98821	0.000802714	0.0368964		GB16184	1853.52	2588.46	1118.59	0.432146	-1.21041	0.000254553	0.0119486		GB14749	6840.68	9461.61	4219.75	0.445986	-1.16493	0.000105574	0.00459516
									GB15024	290.722	175.545	405.9	2.31222	1.20928	0.000812342	0.0371514		GB19293	446.906	268.349	625.464	2.33078	1.22082	0.000266094	0.0124275		GB14795	7302	4317.25	10286.7	2.38271	1.2526	3.30631e-05	0.00175439
									GB19345	1001.57	1381.85	621.285	0.449602	-1.15328	0.000817161	0.0371849		GB16995	139.929	72.5377	207.321	2.85811	1.51506	0.000268422	0.0124736		GB14822	726.928	1304.82	149.041	0.114224	-3.13006	5.89065e-16	2.52896e-13
									GB30064	56.9366	87.836	26.0371	0.296429	-1.75424	0.00128744	0.0372009		GB10584	4471.93	6195.77	2748.09	0.443542	-1.17286	0.000273368	0.0125661		GB14836	90.9062	164.014	17.7988	0.10852	-3.20397	5.36573e-10	1.07828e-07
									GB13501	133.42	57.5523	209.288	3.63648	1.86254	0.000834133	0.0373963		GB18503	543.681	759.334	328.028	0.431994	-1.21092	0.00027447	0.0125661		GB14849	237.929	334.332	141.527	0.423311	-1.24021	0.000776254	0.0222849
									GB17909	35.4515	13.5947	57.3084	4.21551	2.07571	0.000830358	0.0373963		GB19921	115.402	58.5966	172.208	2.93887	1.55526	0.000274407	0.0125661		GB14867	126.073	23.5707	228.575	9.69741	3.2776	6.14589e-12	1.61244e-09
									GB19301	191.937	279.334	104.54	0.374246	-1.41794	0.000830981	0.0373963		GB11286	573.786	810.572	337	0.415755	-1.26619	0.000281003	0.0128022		GB14877	64.3822	29.5598	99.2047	3.35607	1.74677	0.00122951	0.031301
									GB16827	53.5072	24.0043	83.0102	3.45813	1.78999	0.000839863	0.0374686		GB14224	44.4345	4.65021	84.2189	18.1108	4.17878	0.00028412	0.012881		GB14913	17827.2	28558.3	7096.14	0.248479	-2.00881	1.30002e-08	2.12922e-06
									GB13227	98.9709	53.4725	144.469	2.70175	1.4339	0.000854704	0.0379447		GB19604	425.777	252.478	599.076	2.37278	1.24658	0.000288274	0.0130059		GB14929	505.454	321.402	689.506	2.14531	1.10119	0.000520633	0.0165013
									GB30357	168.965	99.9225	238.007	2.38191	1.25212	0.00134649	0.0384602		GB18802	311.329	182.726	439.933	2.40761	1.2676	0.000296353	0.0133058		GB14981	1272.92	847.139	1698.7	2.00521	1.00376	0.00151421	0.0369553
									GB10715	34.1575	13.6415	54.6735	4.00787	2.00284	0.000879053	0.0388362		GB14247	219.434	313.89	124.977	0.398155	-1.3286	0.000310463	0.0138723		GB15024	1231.88	722.016	1741.74	2.41233	1.27043	2.31874e-05	0.00129589
									GB14563	324.275	200.13	448.42	2.24065	1.16391	0.000890068	0.0391329		GB16644	789.614	1099.7	479.527	0.436053	-1.19742	0.000316077	0.0140556		GB15030	8094.36	11164.7	5024.02	0.449991	-1.15203	0.000141712	0.00587046
									GB11593	57.6481	27.1425	88.1536	3.24781	1.69947	0.000894578	0.0391421		GB15030	3997.81	5519.23	2476.38	0.448683	-1.15623	0.000323611	0.0143221		GB15055	51.6486	97.8498	5.44742	0.0556713	-4.16692	7.23604e-10	1.42384e-07
									GB17291	318.023	188.522	447.525	2.37386	1.24724	0.00089978	0.0391813		GB10238	2838.29	3913.06	1763.52	0.450675	-1.14984	0.000326479	0.0143805		GB15133	512.884	316.307	709.461	2.24295	1.1654	0.000316949	0.0113393
									GB10339	703.979	1143.19	264.767	0.231603	-2.11027	0.000908869	0.0393887		GB12567	328.151	472.877	183.424	0.38789	-1.36628	0.00032852	0.0144022		GB15135	1164.67	434.129	1895.21	4.36556	2.12617	1.64265e-05	0.000963653
									GB11698	603.11	834.302	371.919	0.445784	-1.16558	0.000924672	0.0398836		GB10184	52.1309	16.743	87.5188	5.22719	2.38603	0.000333684	0.0144918		GB15191	324.3	196.32	452.28	2.30379	1.20401	0.000643765	0.0193027
									GB19846	64947.6	101919	27975.9	0.274491	-1.86517	0.000950404	0.0408001		GB13005	235.226	134.407	336.045	2.5002	1.32204	0.00033271	0.0144918		GB15264	208.387	128.957	287.816	2.23187	1.15825	0.00218649	0.048937
									GB19214	56.3081	26.7095	85.9067	3.21634	1.68542	0.000962741	0.0411357		GB17407	333.989	195.29	472.689	2.42045	1.27527	0.000341972	0.0147827		GB15310	427.921	266.026	589.815	2.21713	1.1487	0.000723045	0.0211429
									GB11210	20.7257	35.6661	5.78532	0.162208	-2.62409	0.000973896	0.0412563		GB12741	1942.97	2675.25	1210.68	0.452548	-1.14386	0.000346684	0.014917		GB15312	1301	1855.64	746.361	0.402211	-1.31397	3.03992e-05	0.00162215
									GB11844	10.5105	19.6923	1.32874	0.0674753	-3.8895	0.000979865	0.0412563		GB18130	477.357	289.752	664.962	2.29493	1.19845	0.000357066	0.0152929		GB15389	3766.78	1397.31	6136.26	4.39149	2.13471	4.34019e-12	1.17123e-09
									GB18410	75.3687	37.6659	113.071	3.00196	1.5859	0.000983056	0.0412563		GB10773	283.34	166.003	400.676	2.41367	1.27123	0.000376265	0.0160413		GB15464	1198.48	675.81	1721.14	2.54678	1.34867	0.00120503	0.0310124
									GB19082	2990.27	4179.88	1800.66	0.430791	-1.21494	0.000983695	0.0412563		GB14682	441.723	257.174	626.271	2.4352	1.28404	0.000390283	0.0164131		GB15490	54.2948	98.8721	9.71747	0.0982832	-3.34691	1.17016e-07	1.36447e-05
									GB16132	287.623	398.521	176.725	0.443451	-1.17315	0.000994553	0.0415203		GB16450	4502.25	6207.24	2797.26	0.450645	-1.14994	0.000389092	0.0164131		GB15493	98.9071	35.048	162.766	4.64409	2.2154	1.62037e-05	0.000956527
									GB17587	32.5819	9.42317	55.7406	5.91526	2.56444	0.00100172	0.0416285		GB16767	221.164	123.202	319.125	2.59026	1.37309	0.000387755	0.0164131		GB15513	1041.61	1818.55	264.67	0.145539	-2.78052	1.21463e-08	2.08584e-06
									GB10100	103.152	150.795	55.5093	0.36811	-1.44179	0.00106127	0.043903		GB10952	33.7104	11.1605	56.2603	5.04102	2.33372	0.000398601	0.0166874		GB15552	1409.24	2010.87	807.618	0.401627	-1.31607	3.81111e-05	0.0019563
									GB15493	24.8503	8.45676	41.2439	4.87704	2.28601	0.00108157	0.0445401		GB16482	124.671	58.5865	190.756	3.25598	1.70309	0.000404256	0.0168482		GB15611	114057	165200	62913.8	0.380834	-1.39277	1.63708e-06	0.000139153
									GB18059	161.153	235.988	86.3173	0.36577	-1.45099	0.00111046	0.0455239		GB12885	580.59	354.787	806.393	2.27289	1.18453	0.000419024	0.0173858		GB15681	4528.67	6210.3	2847.05	0.45844	-1.1252	0.000211791	0.0080336
									GB30569	51.1912	82.965	19.4175	0.234044	-2.09515	0.00182982	0.0478643		GB12594	76.9711	35.8075	118.135	3.29916	1.7221	0.000427591	0.0176623		GB15688	88.2215	131.617	44.8258	0.340577	-1.55395	0.00162677	0.0390963
									GB16066	150.198	85.8599	214.535	2.49866	1.32116	0.00120369	0.0491247		GB12492	33.6422	11.1628	56.1217	5.02758	2.32987	0.000433356	0.0177428		GB15849	608.36	377.561	839.16	2.22258	1.15223	0.000319773	0.0113972
									GB17223	334.57	462.176	206.965	0.447807	-1.15905	0.00121994	0.049345		GB16554	308.981	180.412	437.549	2.42527	1.27814	0.000431623	0.0177428		GB15911	73.2685	29.568	116.969	3.95592	1.98401	0.000238697	0.00877234
									GB19999	322.691	453.533	191.849	0.423011	-1.24123	0.00121525	0.049345		GB17377	1870.07	2555.71	1184.43	0.463446	-1.10953	0.00044071	0.0179647		GB15921	1397.62	2674.14	121.109	0.045289	-4.4647	3.23286e-08	4.42527e-06
									GB12739	78.9049	41.4312	116.379	2.80896	1.49004	0.00123166	0.0493804		GB18410	155.288	84.1871	226.389	2.68912	1.42713	0.000462817	0.0187835		GB15927	145.481	236.569	54.394	0.229929	-2.12074	2.91204e-07	3.12548e-05
									GB19579	86.7996	44.7768	128.822	2.87699	1.52456	0.0012268	0.0493804		GB10082	134.04	69.2912	198.788	2.86888	1.52049	0.000467912	0.0189077		GB15990	7822.95	13089.4	2556.51	0.195312	-2.35615	3.0263e-13	9.85634e-11
									GB18802	151.389	87.6522	215.125	2.4543	1.29531	0.00125072	0.0499248		GB10758	100.98	149.286	52.6753	0.352849	-1.50288	0.000476051	0.0191533		GB15994	3155.67	4744.58	1566.77	0.330223	-1.59849	3.94335e-07	4.13833e-05
																		GB12206	520.51	718.896	322.125	0.448083	-1.15816	0.000482614	0.0193337		GB16016	1003.25	1953.41	53.102	0.0271843	-5.20108	6.45763e-42	3.04961e-38
																		GB19345	1972.01	2700.53	1243.49	0.460461	-1.11885	0.000491125	0.0195902		GB16047	579.311	781.367	377.254	0.482813	-1.05046	0.00147571	0.0363456
																		GB10084	18.4631	3.71904	33.2071	8.92894	3.15849	0.000501064	0.0198166		GB16052	19.8479	5.06138	34.6344	6.84288	2.7746	0.00194997	0.0452517
																		GB10828	207.395	117.193	297.597	2.53938	1.34448	0.000498995	0.0198166		GB16066	658.375	417.42	899.33	2.1545	1.10735	0.000510898	0.0162473
																		GB10715	77.0007	34.8808	119.121	3.41508	1.77192	0.000518038	0.0204011		GB16080	2118.66	3019.93	1217.39	0.403118	-1.31073	1.05432e-05	0.000677421
																		GB11625	419.835	588.303	251.367	0.427276	-1.22676	0.000522921	0.0204097		GB16120	404.378	259.179	549.577	2.12045	1.08437	0.000990833	0.0268149
																		GB12227	164.127	283.244	45.009	0.158905	-2.65376	0.000524845	0.0204097		GB16132	1205.77	1681.36	730.191	0.434287	-1.20328	8.96856e-05	0.00399976
																		GB19999	620.109	865.887	374.331	0.432309	-1.20987	0.000523392	0.0204097		GB16175	1079.6	391.867	1767.33	4.51001	2.17313	7.11812e-12	1.76923e-09
																		GB16601	323.943	191.63	456.255	2.38091	1.25151	0.000552216	0.0213846		GB16184	3750.42	5166.52	2334.31	0.451815	-1.1462	0.000205117	0.00792449
																		GB18842	118.233	63.6992	172.766	2.71222	1.43948	0.000555435	0.02142		GB16185	295.314	422.059	168.569	0.399396	-1.32411	0.000202385	0.00786635
																		GB13277	73.4575	34.4059	112.509	3.27005	1.70931	0.00056516	0.021705		GB16262	356.19	216.808	495.573	2.28577	1.19268	0.000405517	0.013392
																		GB14929	244.34	146.025	342.656	2.34657	1.23055	0.000568711	0.0217515		GB16266	15.2772	28.6239	1.9305	0.0674439	-3.89017	0.00117983	0.0304468
																		GB30117	11.9654	1.41878	22.512	15.8672	3.98797	0.00073925	0.0221259		GB16272	572.357	821.898	322.817	0.39277	-1.34824	0.000205696	0.00792449
																		GB14563	670.764	425.013	916.515	2.15644	1.10865	0.000581294	0.0221416		GB16275	1170.18	669.555	1670.8	2.49538	1.31926	0.000106769	0.00462586
																		GB16262	177.544	102.318	252.769	2.47042	1.30476	0.00058794	0.0223033		GB16412	7303.76	10470.8	4136.68	0.395067	-1.33983	4.55725e-06	0.000336275
																		GB11324	25.6711	43.2523	8.08995	0.187041	-2.41857	0.000597788	0.0225215		GB16450	9211.4	12695.1	5727.7	0.451174	-1.14824	0.00015937	0.00643267
																		GB12703	4559.27	6258.84	2859.69	0.456905	-1.13003	0.000598537	0.0225215		GB16460	1810.14	2362.32	1257.96	0.532512	-0.909115	0.00201409	0.0460606
																		GB16132	592.258	814.772	369.744	0.453801	-1.13987	0.000603621	0.0226212		GB16482	259.041	134.704	383.378	2.84608	1.50898	2.45145e-05	0.00134945
																		GB11092	12.8955	25.1055	0.685391	0.0273004	-5.19493	0.000609142	0.0227364		GB16506	281.135	485.313	76.9562	0.15857	-2.65681	1.12591e-06	0.000101279
																		GB13619	614.211	852.863	375.559	0.440351	-1.18327	0.000650663	0.024189		GB16554	645.144	412.917	877.372	2.12481	1.08734	0.000750838	0.0216946
																		GB13880	267.282	159.014	375.551	2.36176	1.23986	0.000658561	0.0243474		GB16579	2001.8	3039.42	964.191	0.317229	-1.6564	1.21116e-07	1.39505e-05
																		GB17223	663.276	908.652	417.899	0.459911	-1.12057	0.000660161	0.0243474		GB16582	144.142	65.191	223.093	3.42214	1.7749	4.74919e-05	0.00238596
																		GB10228	880.48	1194.24	566.722	0.474547	-1.07538	0.000668003	0.0245392		GB16600	1139.26	2194.85	83.6763	0.038124	-4.71316	3.02168e-07	3.20671e-05
																		GB10254	94.7898	48.3763	141.203	2.91886	1.5454	0.000673934	0.0245629		GB16601	653.578	401.002	906.154	2.25972	1.17615	0.000592804	0.0182379
																		GB14849	118.18	172.976	63.3838	0.366431	-1.44839	0.000673496	0.0245629		GB16641	240.05	151.169	328.93	2.17591	1.12162	0.00187765	0.0440059
																		GB18498	1566.18	2134.61	997.757	0.467419	-1.09721	0.000679139	0.0246559		GB16644	1593.73	2156.74	1030.72	0.477905	-1.06521	0.000445032	0.0144444
																		GB18987	598.851	372.542	825.16	2.21495	1.14727	0.000706594	0.0255529		GB16662	84.9517	33.7551	136.148	4.03341	2.012	2.46895e-05	0.00134945
																		GB30506	4304.45	5903.9	2705	0.458172	-1.12604	0.000985063	0.0272302		GB16684	9599.18	6618.41	12580	1.90075	0.926571	0.00223104	0.0495945
																		GB16185	143.966	207.398	80.5341	0.388306	-1.36473	0.000798425	0.0287619		GB16698	508.493	754.179	262.807	0.348467	-1.5209	1.05504e-06	9.66957e-05
																		GB12739	156.104	88.8216	223.386	2.51499	1.33055	0.000836481	0.0300164		GB16732	2653.07	1611.43	3694.7	2.2928	1.19711	7.85218e-05	0.00361775
																		GB16275	548.192	316.216	780.168	2.4672	1.30288	0.000846282	0.0302513		GB16737	254.016	388.558	119.473	0.307477	-1.70145	5.82374e-06	0.000398589
																		GB13292	616.082	831.054	401.11	0.482652	-1.05094	0.00085662	0.0305036		GB16747	2474.6	854.21	4094.98	4.79388	2.26119	5.68026e-13	1.73065e-10
																		GB30357	346.628	214.127	479.128	2.23759	1.16194	0.0012223	0.0308451		GB16757	587.311	300.429	874.192	2.90981	1.54093	1.65009e-06	0.000139153
																		GB12142	171.932	97.179	246.685	2.53846	1.34395	0.000873395	0.0309822		GB16760	304.07	152.392	455.747	2.99061	1.58044	1.2468e-05	0.000782051
																		GB30235	47.7901	78.2044	17.3757	0.222183	-2.17018	0.00124637	0.0311471		GB16767	457.684	275.758	639.61	2.31946	1.21379	0.000411571	0.0134975
																		GB13819	90.4131	134.862	45.9639	0.340821	-1.55291	0.000901591	0.0318608		GB16809	1434.16	780.292	2088.03	2.67596	1.42005	5.80315e-06	0.000398589
																		GB19846	129108	201195	57020.7	0.28341	-1.81904	0.000932642	0.0328332		GB16825	133.046	71.574	194.518	2.71772	1.4424	0.000564637	0.0174852
																		GB18760	351.651	483.66	219.643	0.454126	-1.13884	0.000940504	0.0329202		GB16827	237.272	132.069	342.474	2.59315	1.37471	0.000210209	0.00800574
																		GB20022	100.721	53.9318	147.511	2.73513	1.45161	0.000942197	0.0329202		GB16845	802.574	467.514	1137.63	2.43337	1.28296	3.44567e-05	0.00181812
																		GB14648	63.1593	11.1639	115.155	10.3149	3.36666	0.000992811	0.0345471		GB16852	249.368	454.977	43.759	0.0961784	-3.37814	6.14479e-18	3.22431e-15
																		GB18592	488.138	672.356	303.92	0.452022	-1.14554	0.00100902	0.0345471		GB16854	116.129	62.6578	169.601	2.70678	1.43658	0.0010984	0.02906
																		GB18599	508.226	695.268	321.185	0.461959	-1.11416	0.00101106	0.0345471		GB16858	897.008	1284.79	509.227	0.396351	-1.33515	3.71673e-05	0.00192364
																		GB18807	269.12	158.106	380.134	2.40431	1.26562	0.00100337	0.0345471		GB16882	1765.52	2660.7	870.33	0.327105	-1.61217	2.03781e-07	2.3079e-05
																		GB18955	637.543	866.379	408.708	0.471743	-1.08393	0.00100611	0.0345471		GB16884	86.9405	146.395	27.4858	0.187751	-2.41311	9.05709e-06	0.000594057
																		GB20002	1122.82	1586.35	659.289	0.415601	-1.26673	0.00100414	0.0345471		GB16903	284443	553222	15663.2	0.0283127	-5.14241	9.20241e-50	8.69168e-46
																		GB20117	117.851	168.352	67.3497	0.400052	-1.32174	0.00101812	0.034661		GB16951	4215.15	5644.88	2785.43	0.493443	-1.01905	0.00105736	0.0282224
																		GB19579	172.442	92.5687	252.315	2.7257	1.44663	0.00103673	0.0351654		GB16980	1306.19	1852.16	760.23	0.410456	-1.2847	3.49286e-05	0.00183278
																		GB13514	219.95	308.327	131.573	0.426732	-1.2286	0.00105613	0.0355239		GB16982	291.86	421.267	162.453	0.385628	-1.37472	0.000196048	0.00771532
																		GB14485	130.018	186.918	73.1179	0.391177	-1.35411	0.00106641	0.0355239		GB16995	303.257	187.822	418.693	2.2292	1.15653	0.00122434	0.0312537
																		GB16982	141.142	204.619	77.6655	0.379562	-1.39759	0.00106146	0.0355239		GB17015	3850.4	1887.33	5813.46	3.08026	1.62305	8.88349e-08	1.10401e-05
																		GB17541	931.738	1303.59	559.884	0.429493	-1.21929	0.00106399	0.0355239		GB17039	628.837	400.898	856.775	2.13714	1.09568	0.000699336	0.0206413
																		GB19303	222.999	312.503	133.494	0.427178	-1.22709	0.0010606	0.0355239		GB17044	507.911	318.906	696.917	2.18534	1.12786	0.000907627	0.0251394
																		GB19030	2180.25	1453.17	2907.34	2.00069	1.0005	0.00107106	0.0355514		GB17059	199.701	115.366	284.036	2.46205	1.29986	0.000851947	0.0238066
																		GB18721	38.1743	14.8784	61.4701	4.13149	2.04666	0.00107672	0.0356123		GB17060	327.852	196.126	459.577	2.34327	1.22852	0.000448946	0.0145216
																		GB30566	405.066	255.692	554.439	2.16839	1.11662	0.00157615	0.0362839		GB17061	919.816	611.807	1227.83	2.00688	1.00496	0.000935201	0.0257521
																		GB12338	5073.97	6904.84	3243.1	0.469685	-1.09023	0.00111154	0.0365041		GB17062	22.0951	5.9891	38.201	6.37842	2.6732	0.00147768	0.0363456
																		GB13643	283.219	397.609	168.83	0.424614	-1.23577	0.00110781	0.0365041		GB17068	4904.62	7640.27	2168.97	0.283887	-1.81661	1.86963e-09	3.46249e-07
																		GB19082	5917.16	8224.31	3610.01	0.438944	-1.18789	0.0011201	0.0366556		GB17154	50.0841	21.6906	78.4777	3.61806	1.85521	0.00156785	0.0379701
																		GB10428	49490.6	25080.8	73900.4	2.9465	1.559	0.00113842	0.0371245		GB17163	2797.29	1478.4	4116.17	2.78421	1.47727	1.32297e-06	0.000117881
																		GB14525	808.035	525.521	1090.55	2.07518	1.05323	0.00119888	0.0389595		GB17194	1320.61	637.167	2004.05	3.14525	1.65318	7.40481e-08	9.32512e-06
																		GB16884	39.6222	65.1052	14.1393	0.217175	-2.20307	0.0012323	0.0399061		GB17206	1092.54	705.946	1479.13	2.09524	1.06712	0.000689106	0.0204031
																		GB16120	188.784	113.013	264.556	2.34094	1.22708	0.00124828	0.0401436		GB17220	915.091	1683.06	147.127	0.0874168	-3.51595	1.88318e-12	5.23136e-10
																		GB16921	148.957	84.1584	213.755	2.53991	1.34478	0.00124694	0.0401436		GB17223	1348.82	1816.12	881.515	0.485383	-1.04281	0.00054	0.017001
																		GB30241	478.549	314.037	643.061	2.04773	1.03402	0.00214819	0.0425342		GB17229	537.155	803.631	270.68	0.336821	-1.56995	1.32947e-05	0.000826109
																		GB15133	248.556	153.924	343.188	2.22959	1.15678	0.00132829	0.0425695		GB17310	366.471	495.238	237.703	0.479978	-1.05896	0.00169711	0.0403757
																		GB13053	52.1766	84.1686	20.1847	0.239813	-2.06002	0.0013484	0.0430655		GB17347	59.4342	97.029	21.8394	0.225082	-2.15148	8.42053e-05	0.00386077
																		GB15310	204.039	120.916	287.162	2.37489	1.24786	0.00136488	0.0434424		GB17353	2448.96	3722.22	1175.7	0.315861	-1.66264	9.00392e-08	1.10444e-05
																		GB15681	2272.95	3136.88	1409.02	0.44918	-1.15464	0.00139069	0.0441129		GB17365	260.349	471.832	48.8665	0.103568	-3.27136	1.11373e-15	4.38298e-13
																		GB17478	175.96	269.749	82.1705	0.304618	-1.71493	0.00139703	0.0441634		GB17377	3854.79	5241.54	2468.03	0.47086	-1.08663	0.000233465	0.00864738
																		GB13160	830.649	1110.08	551.224	0.496565	-1.00995	0.00140946	0.0444052		GB17407	723.231	426.89	1019.57	2.38837	1.25603	8.74921e-05	0.00395389
																		GB15780	219.774	127.896	311.652	2.43675	1.28496	0.00141802	0.044524		GB17418	50.2117	89.1844	11.2389	0.126019	-2.98829	2.47626e-06	0.00019654
																		GB19113	5933.81	10273.3	1594.34	0.155192	-2.68787	0.00144935	0.0453545		GB17434	5914.38	3887.07	7941.7	2.04311	1.03077	0.00138979	0.0347265
																		GB11224	136.722	77.6554	195.789	2.52125	1.33414	0.00149176	0.0465249		GB17440	824.856	1288.31	361.397	0.280519	-1.83383	0.000563509	0.0174852
																		GB12260	390.01	246.424	533.597	2.16536	1.11461	0.00152258	0.0472627		GB17481	7170.15	10217.2	4123.06	0.403539	-1.30922	5.07715e-06	0.000360121
																		GB13680	1772.09	2372.86	1171.33	0.493636	-1.01848	0.00154084	0.0472627		GB17489	159.78	250.834	68.7257	0.273989	-1.86781	4.16353e-06	0.0003121
																		GB17044	251.908	152.046	351.77	2.31358	1.21013	0.00152647	0.0472627		GB17541	1888.29	2577.72	1198.85	0.465081	-1.10445	0.000955073	0.0261629
																		GB17060	167.825	99.5078	236.142	2.3731	1.24678	0.00153623	0.0472627		GB17582	329.517	213.409	445.624	2.08813	1.06221	0.0019777	0.0456709
																		GB18698	63.8397	31.6276	96.0519	3.03696	1.60263	0.00153602	0.0472627		GB17587	158.024	59.1731	256.874	4.34107	2.11805	5.65506e-06	0.000395645
																		GB11251	705.804	961.663	449.944	0.467881	-1.09579	0.00160393	0.0488753		GB17653	1016.23	419.65	1612.8	3.84321	1.94231	8.44346e-10	1.62752e-07
																		GB18762	33.7463	13.0189	54.4737	4.1842	2.06495	0.00160329	0.0488753		GB17736	3952.57	5503.11	2402.02	0.436485	-1.196	5.89109e-05	0.0028534
																											GB17739	5682.82	2530.28	8835.36	3.49185	1.80399	4.95481e-05	0.00247609
																											GB17752	376.032	123.69	628.373	5.08021	2.34489	7.95096e-07	7.90493e-05
																											GB17753	23270.6	40271.9	6269.23	0.155673	-2.68341	3.22257e-08	4.42527e-06
																											GB17776	104.265	46.6364	161.894	3.47141	1.79552	0.000117267	0.00496676
																											GB17784	6579.36	11946.1	1212.6	0.101506	-3.30037	1.96285e-25	1.54493e-22
																											GB17831	2380.82	1425.37	3336.27	2.34064	1.2269	0.000370819	0.012736
																											GB17852	2387.97	3702.54	1073.4	0.28991	-1.78632	3.68905e-08	4.77302e-06
																											GB17905	3210.63	4681.74	1739.52	0.371554	-1.42836	1.70077e-06	0.000142158
																											GB17909	171.164	84.4471	257.88	3.05375	1.61058	4.22646e-05	0.00215778
																											GB17958	164.408	265.554	63.263	0.238231	-2.06957	8.89106e-07	8.39761e-05
																											GB18043	571.54	264.17	878.91	3.32706	1.73425	2.0778e-05	0.00118222
																											GB18080	1473.04	1968.51	977.571	0.496605	-1.00983	0.00200552	0.0460606
																											GB18089	255.068	417.511	92.6255	0.221852	-2.17233	3.76946e-09	6.71745e-07
																											GB18130	984.183	616.816	1351.55	2.19117	1.1317	0.000235741	0.00869755
																											GB18162	3161.28	4384.59	1937.97	0.441995	-1.1779	7.61014e-05	0.00352342
																											GB18264	3797.32	5569.84	2024.79	0.363527	-1.45987	8.07784e-07	7.94742e-05
																											GB18312	36143.5	68858	3428.9	0.0497967	-4.32781	7.96676e-35	1.50492e-31
																											GB18390	584.879	382.573	787.185	2.05761	1.04097	0.0011063	0.0291435
																											GB18415	183.915	336.417	31.4118	0.0933716	-3.42087	1.07943e-11	2.61415e-09
																											GB18426	83.6375	37.3468	129.928	3.47897	1.79866	0.00027606	0.0100284
																											GB18472	184.784	363.711	5.85646	0.016102	-5.95662	7.42039e-29	7.00856e-26
																											GB18488	18.6934	3.22648	34.1604	10.5875	3.40429	0.00121068	0.0310729
																											GB18498	3221.27	4351.49	2091.05	0.480535	-1.05729	0.000380556	0.0129293
																											GB18503	1078.89	1511.21	646.575	0.427853	-1.22481	6.4466e-05	0.00309077
																											GB18527	587.707	1015.46	159.957	0.157522	-2.66637	6.46248e-13	1.90744e-10
																											GB18578	1399.81	801.1	1998.53	2.49473	1.31888	1.61886e-05	0.000956527
																											GB18599	1003.86	1360.02	647.696	0.476242	-1.07023	0.000742058	0.0215654
																											GB18610	751.512	496.487	1006.54	2.02731	1.01957	0.00113052	0.0294152
																											GB18646	1146.97	1545.98	747.963	0.483813	-1.04748	0.000821412	0.0232283
																											GB18649	988.447	1442.07	534.824	0.370873	-1.431	4.71942e-06	0.000344124
																											GB18683	636.598	854.484	418.712	0.490017	-1.0291	0.00205937	0.0467567
																											GB18685	1023.43	637.134	1409.73	2.21262	1.14575	0.00023309	0.00864738
																											GB18698	136.349	70.2935	202.404	2.87942	1.52578	0.000213932	0.00808235
																											GB18721	75.9898	32.2731	119.706	3.70917	1.8911	0.000149273	0.006129
																											GB18737	4010.51	6694.27	1326.75	0.198192	-2.33503	4.18468e-14	1.46386e-11
																											GB18743	911.627	1316.77	506.488	0.384646	-1.3784	0.000399993	0.0133026
																											GB18760	676.52	923.062	429.977	0.465816	-1.10217	0.000525305	0.0165937
																											GB18762	71.5434	29.0918	113.995	3.91846	1.97029	0.000132248	0.00550257
																											GB18781	271.759	167.018	376.501	2.25425	1.17265	0.00133216	0.0337325
																											GB18793	217.903	312.958	122.849	0.392542	-1.34908	0.0011139	0.0291435
																											GB18807	578.141	361.676	794.606	2.19701	1.13554	0.000977862	0.0266164
																											GB18809	186.963	110.189	263.737	2.3935	1.25912	0.00095865	0.0261689
																											GB18842	240.271	147.651	332.891	2.25458	1.17286	0.00105778	0.0282224
																											GB18851	239.578	147.512	331.645	2.24825	1.16881	0.00143312	0.0356207
																											GB18894	142.977	77.1198	208.834	2.70792	1.43719	0.000372512	0.0127477
																											GB18896	2676.49	4746.93	606.044	0.127671	-2.9695	8.88911e-19	4.93868e-16
																											GB18899	190.786	301.558	80.0143	0.265336	-1.91411	1.37079e-06	0.000119881
																											GB18901	785.292	508.51	1062.07	2.0886	1.06254	0.000555434	0.0173138
																											GB18912	13857.4	25654.2	2060.46	0.0803165	-3.63816	1.09436e-28	9.39654e-26
																											GB18955	1296.79	1742.01	851.564	0.488839	-1.03257	0.000719035	0.0211429
																											GB18987	1237.89	749.706	1726.08	2.30234	1.2031	0.000112445	0.00480563
																											GB19012	1176.52	2107.37	245.663	0.116573	-3.10069	1.87475e-06	0.000153974
																											GB19030	4352.36	2862.02	5842.7	2.04146	1.0296	0.000356244	0.0123703
																											GB19076	513.584	308.578	718.59	2.32871	1.21953	0.000168956	0.00673329
																											GB19078	5368.95	9719.81	1018.09	0.104744	-3.25506	5.81995e-24	4.22842e-21
																											GB19082	11868.9	16376.3	7361.51	0.449522	-1.15354	0.00106399	0.0283081
																											GB19085	4549.79	6583.96	2515.63	0.382085	-1.38804	3.9811e-06	0.000300812
																											GB19094	54.6501	91.8607	17.4395	0.189847	-2.39709	6.58857e-05	0.00312709
																											GB19113	11748.2	20284.8	3211.65	0.158328	-2.65901	0.00148619	0.036396
																											GB19160	440.059	287.929	592.189	2.05672	1.04034	0.00189381	0.0442693
																											GB19214	214.509	105.715	323.303	3.05826	1.61271	1.72259e-05	0.00100431
																											GB19222	854.654	1395.62	313.688	0.224766	-2.1535	1.74369e-11	4.01688e-09
																											GB19284	137.001	73.3184	200.684	2.73716	1.45268	0.000605622	0.0183896
																											GB19293	907.711	561.912	1253.51	2.2308	1.15756	0.000154606	0.0062942
																											GB19295	2450.52	3281.97	1619.07	0.493325	-1.01939	0.00210154	0.0472597
																											GB19302	1095.21	2090.49	99.9316	0.0478029	-4.38676	7.87076e-31	8.25993e-28
																											GB19303	481.617	664.621	298.612	0.449296	-1.15426	0.00054505	0.017103
																											GB19306	2334.41	1221.79	3447.03	2.82129	1.49636	1.43293e-06	0.000124165
																											GB19345	4012.51	5494.22	2530.81	0.460631	-1.11832	0.000217989	0.0082028
																											GB19391	156.591	230.37	82.8127	0.359477	-1.47603	0.00035951	0.012438
																											GB19424	422.083	166.099	678.067	4.08232	2.02939	1.25415e-08	2.11526e-06
																											GB19452	387.615	520.287	254.944	0.490007	-1.02913	0.00153542	0.0373763
																											GB19455	29.2314	8.30431	50.1585	6.04006	2.59456	0.0007511	0.0216946
																											GB19456	930.317	1229.5	631.135	0.513327	-0.96205	0.00189826	0.0442693
																											GB19500	955.589	1418	493.177	0.347797	-1.52368	8.38251e-06	0.000553656
																											GB19579	341.64	178.632	504.648	2.82507	1.49829	5.64722e-05	0.00274938
																											GB19604	872.775	527.794	1217.76	2.30726	1.20618	0.00012148	0.00512222
																											GB19617	907.521	244.594	1570.45	6.42062	2.68271	7.29937e-16	2.9975e-13
																											GB19645	111.087	60.9792	161.195	2.64344	1.40242	0.00101206	0.0272334
																											GB19662	100.123	186.308	13.9378	0.0748104	-3.74062	1.06473e-06	9.66957e-05
																											GB19670	3395.37	5167.51	1623.22	0.314121	-1.67061	3.55039e-08	4.65742e-06
																											GB19687	346.195	481.935	210.455	0.436688	-1.19532	0.0013777	0.0346109
																											GB19688	69.8169	109.04	30.5937	0.280573	-1.83355	0.0011481	0.0297906
																											GB19704	1025.77	1670.75	380.798	0.227921	-2.1334	1.79837e-05	0.00103571
																											GB19725	295.74	181.303	410.176	2.26238	1.17784	0.000608613	0.0183896
																											GB19766	2418.17	1330.83	3505.51	2.63407	1.3973	8.2455e-06	0.000548442
																											GB19799	15529.8	21893.8	9165.9	0.418653	-1.25617	2.80638e-05	0.00150604
																											GB19824	1244.21	701.167	1787.26	2.54898	1.34992	7.33828e-06	0.000495072
																											GB19832	95.957	153.029	38.8851	0.254103	-1.97652	0.00205053	0.0467014
																											GB19846	262618	408425	116810	0.286002	-1.8059	0.00030491	0.0109501
																											GB19873	2027.09	1417.74	2636.44	1.85961	0.895002	0.00217764	0.0488546
																											GB19897	1773.15	969.922	2576.38	2.65628	1.40941	3.82414e-06	0.00029365
																											GB19916	1953.28	3133.78	772.781	0.246597	-2.01977	1.68777e-10	3.62296e-08
																											GB19921	243.621	140.447	346.794	2.46922	1.30405	0.000365891	0.0126126
																											GB19935	100.101	159.272	40.9303	0.256983	-1.96025	1.25029e-05	0.000782051
																											GB19950	108.532	52.1411	164.922	3.16299	1.66129	0.000241439	0.00883874
																											GB19988	899.1	1516.72	281.482	0.185586	-2.42984	1.30752e-08	2.12922e-06
																											GB19999	1251.84	1730.35	773.317	0.446912	-1.16194	0.000378152	0.012894
																											GB20000	4635.7	7056.65	2214.75	0.313853	-1.67184	9.23732e-07	8.63826e-05
																											GB20002	2314.01	3242.32	1385.69	0.427377	-1.22642	0.000111344	0.0047802
																											GB20022	213.877	120.763	306.992	2.54209	1.34602	0.000337804	0.0118608
																											GB20117	229.338	325.708	132.967	0.40824	-1.29251	0.000227002	0.00850806
																											GB30058	207.057	363.913	50.2014	0.137949	-2.85779	2.75442e-07	1.80828e-05
																											GB30058	207.057	363.913	50.2014	0.137949	-2.85779	2.75442e-07	1.80828e-05
																											GB30064	275.938	431.92	119.955	0.277725	-1.84827	0.000180923	0.00558947
																											GB30064	275.938	431.92	119.955	0.277725	-1.84827	0.000180923	0.00558947
																											GB30086	201.063	101.118	301.009	2.97682	1.57377	7.04256e-05	0.00264197
																											GB30086	201.063	101.118	301.009	2.97682	1.57377	7.04256e-05	0.00264197
																											GB30117	31.4422	2.34049	60.5438	25.868	4.6931	8.81249e-08	6.42822e-06
																											GB30117	31.4422	2.34049	60.5438	25.868	4.6931	8.81249e-08	6.42822e-06
																											GB30118	10.8944	0	21.7888	Inf	Inf	9.76854e-05	0.00333145
																											GB30118	10.8944	0	21.7888	Inf	Inf	9.76854e-05	0.00333145
																											GB30190	418.043	235.655	600.431	2.54792	1.34932	0.000104996	0.00353083
																											GB30190	418.043	235.655	600.431	2.54792	1.34932	0.000104996	0.00353083
																											GB30235	101.952	164.16	39.7435	0.242101	-2.04632	1.55584e-05	0.000716779
																											GB30235	101.952	164.16	39.7435	0.242101	-2.04632	1.55584e-05	0.000716779
																											GB30288	1100.53	1775.43	425.635	0.239737	-2.06048	1.18433e-09	1.35219e-07
																											GB30288	1100.53	1775.43	425.635	0.239737	-2.06048	1.18433e-09	1.35219e-07
																											GB30294	233.211	143.865	322.558	2.24209	1.16485	0.00222665	0.0403255
																											GB30294	233.211	143.865	322.558	2.24209	1.16485	0.00222665	0.0403255
																											GB30312	286.551	470.06	103.042	0.21921	-2.18961	2.68279e-06	0.000143775
																											GB30312	286.551	470.06	103.042	0.21921	-2.18961	2.68279e-06	0.000143775
																											GB30317	1542.59	2266.68	818.497	0.3611	-1.46953	4.10981e-06	0.000211615
																											GB30317	1542.59	2266.68	818.497	0.3611	-1.46953	4.10981e-06	0.000211615
																											GB30328	127.797	74.6808	180.914	2.42249	1.27649	0.00260972	0.0453848
																											GB30328	127.797	74.6808	180.914	2.42249	1.27649	0.00260972	0.0453848
																											GB30357	743.669	454.54	1032.8	2.27218	1.18408	0.000360299	0.0100654
																											GB30357	743.669	454.54	1032.8	2.27218	1.18408	0.000360299	0.0100654
																											GB30361	67.2042	3.29386	131.115	39.8057	5.3149	6.73528e-10	8.4223e-08
																											GB30361	67.2042	3.29386	131.115	39.8057	5.3149	6.73528e-10	8.4223e-08
																											GB30362	1142.04	1944.36	339.719	0.17472	-2.51688	3.37161e-12	7.31978e-10
																											GB30362	1142.04	1944.36	339.719	0.17472	-2.51688	3.37161e-12	7.31978e-10
																											GB30365	83.6715	163.856	3.48734	0.021283	-5.55415	9.15952e-11	1.26594e-08
																											GB30365	83.6715	163.856	3.48734	0.021283	-5.55415	9.15952e-11	1.26594e-08
																											GB30439	82.0048	1.8638	162.146	86.9974	6.4429	5.32314e-20	2.28749e-17
																											GB30439	82.0048	1.8638	162.146	86.9974	6.4429	5.32314e-20	2.28749e-17
																											GB30484	287.464	477.622	97.3057	0.203729	-2.29527	1.21408e-08	1.02845e-06
																											GB30484	287.464	477.622	97.3057	0.203729	-2.29527	1.21408e-08	1.02845e-06
																											GB30506	8671.74	11855.4	5488.12	0.462923	-1.11116	0.000739274	0.0173333
																											GB30506	8671.74	11855.4	5488.12	0.462923	-1.11116	0.000739274	0.0173333
																											GB30556	700.325	299.99	1100.66	3.66899	1.87538	9.81257e-08	6.94272e-06
																											GB30556	700.325	299.99	1100.66	3.66899	1.87538	9.81257e-08	6.94272e-06
																											GB30566	815.498	524.467	1106.53	2.10982	1.07712	0.00108952	0.0238423
																											GB30566	815.498	524.467	1106.53	2.10982	1.07712	0.00108952	0.0238423

## Sheet: Sting gland NOISeq RPKM
Sting 1M reads	Forager	Nurse	M	D	prob		Sting 3M reads	Forager	Nurse	M	D	prob		Sting 6M reads	Forager	Nurse	M	D	prob		Sting 12M reads	Forager	Nurse	M	D	prob
GB10188	76.9381	19.2225	2.0009	57.7155	0.890333		GB10039	67.9115	29.3575	1.20993	38.554	0.860356		GB10026	450.304	296.455	0.603084	153.848	0.801226		GB10009	119.577	75.449	0.664365	44.1278	0.824362
GB10196	191.567	72.4153	1.40348	119.151	0.856944		GB10049	3.33845	21.9342	-2.71593	18.5957	0.859497		GB10039	65.0322	33.8091	0.943745	31.2232	0.8324		GB10026	451.125	293.845	0.618475	157.281	0.841294
GB10209	4.39837	26.8092	-2.60769	22.4108	0.805611		GB10081	542.113	326.02	0.733632	216.093	0.808332		GB10049	3.93199	21.7097	-2.46501	17.7777	0.871552		GB10039	61.4968	34.3724	0.839261	27.1244	0.833351
GB10223	10.5896	47.0419	-2.15129	36.4523	0.859722		GB10095	52.1266	25.2288	1.04695	26.8979	0.807527		GB10070	36.6463	64.0384	-0.80527	27.3921	0.801807		GB10049	4.31394	19.8641	-2.20309	15.5502	0.867161
GB10285	319.454	100.399	1.66987	219.056	0.901111		GB10102	317.815	190.075	0.74162	127.74	0.803232		GB10081	523.859	325.934	0.684599	197.925	0.82923		GB10056	41.0354	22.8564	0.844268	18.1789	0.805497
GB10307	73.7243	27.1735	1.43994	46.5508	0.823056		GB10105	86.3454	41.8352	1.0454	44.5102	0.843069		GB10095	52.499	26.4577	0.988603	26.0413	0.825584		GB10070	38.2267	64.1639	-0.747183	25.9373	0.814643
GB10334	296.222	107.6	1.461	188.622	0.874722		GB10139	691.081	396.014	0.803303	295.067	0.833566		GB10102	309.728	189.31	0.71025	120.418	0.830181		GB10081	530.223	320.858	0.724664	209.365	0.867005
GB10338	88.7742	32.6598	1.44263	56.1144	0.836611		GB10156	192.837	111.221	0.793959	81.6165	0.809299		GB10105	88.1522	43.6368	1.01445	44.5153	0.858607		GB10095	53.9055	28.8025	0.904236	25.1029	0.83403
GB10345	37.2912	0.5	6.22076	36.7912	0.913222		GB10188	63.6085	32.0139	0.990522	31.5946	0.811446		GB10136	38.2036	17.9841	1.08699	20.2195	0.815703		GB10102	320.799	196.475	0.707325	124.324	0.8588
GB10355	173215	991373	-2.51687	818159	0.963667		GB10196	174.669	88.2791	0.984483	86.3903	0.854719		GB10139	705.131	395.731	0.83337	309.4	0.86759		GB10105	84.74	43.2936	0.968889	41.4464	0.869199
GB10367	283.302	99.9683	1.5028	183.334	0.879389		GB10209	4.98208	27.9777	-2.48946	22.9956	0.88355		GB10156	194.707	117.656	0.726727	77.0507	0.826429		GB10114	135.775	88.2267	0.621927	47.548	0.81621
GB10397	232.619	622.97	-1.4212	390.352	0.878		GB10223	9.03639	60.6795	-2.74739	51.6432	0.950231		GB10188	63.4596	30.2014	1.07122	33.2582	0.849414		GB10136	38.5496	17.8775	1.10857	20.6721	0.843645
GB10446	88.4709	30.8727	1.51887	57.5982	0.85		GB10234	88.4284	48.2547	0.873842	40.1737	0.803178		GB10196	171.295	93.5194	0.873147	77.7758	0.855648		GB10139	706.546	387.353	0.867134	319.193	0.893865
GB10453	6.20021	30.77	-2.31114	24.5698	0.810389		GB10285	302.799	98.8946	1.6144	203.905	0.940943		GB10209	5.99009	32.269	-2.4295	26.2789	0.91155		GB10156	192.527	118.23	0.703468	74.2973	0.847722
GB10483	1287.62	220.212	2.54774	1067.41	0.9635		GB10310	288.834	165.921	0.799746	122.913	0.823848		GB10223	10.6875	64.3756	-2.5906	53.6882	0.953609		GB10181	67.817	39.8173	0.768253	27.9997	0.823892
GB10536	2783.13	1335.2	1.05965	1447.93	0.808944		GB10325	45.0152	19.6175	1.19827	25.3977	0.826586		GB10231	66.8833	124.167	-0.892568	57.284	0.850523		GB10188	62.1428	31.6418	0.973755	30.501	0.855612
GB10576	242.314	95.7045	1.34022	146.61	0.853333		GB10330	22.0387	3.06432	2.8464	18.9744	0.865779		GB10277	625.256	981.69	-0.650821	356.434	0.822995		GB10196	170.874	91.3053	0.904166	79.5691	0.880226
GB10611	143.662	60.2666	1.25325	83.3952	0.825111		GB10334	284.779	103.788	1.45621	180.991	0.928756		GB10285	297.16	101.236	1.55352	195.924	0.945155		GB10209	6.56366	29.4884	-2.16758	22.9248	0.899979
GB10674	1.02269	2794.6	-11.4161	2793.57	0.999611		GB10338	90.4355	31.8139	1.50723	58.6216	0.909696		GB10300	344.949	213.377	0.692977	131.572	0.826324		GB10223	10.5789	65.6877	-2.63443	55.1088	0.95417
GB10724	57.5171	19.1017	1.59029	38.4154	0.823833		GB10345	17.2597	1.43359	3.58971	15.8261	0.843498		GB10307	63.8268	33.3207	0.937744	30.5061	0.831079		GB10231	60.2712	126.519	-1.06981	66.2476	0.897418
GB10737	2123.36	6050.25	-1.51065	3926.89	0.889944		GB10355	166811	958779	-2.52299	791968	0.986095		GB10310	285.789	149.16	0.938095	136.63	0.879267		GB10234	87.7992	55.2207	0.668998	32.5785	0.812709
GB10747	23.282	2.39492	3.28117	20.8871	0.809111		GB10367	270.53	103.894	1.38068	166.636	0.918877		GB10325	44.4487	20.9406	1.08584	23.5081	0.831132		GB10238	329.523	481.539	-0.547274	152.016	0.818719
GB10797	57.5659	19.9705	1.52734	37.5954	0.817		GB10397	235.986	638.508	-1.436	402.522	0.932997		GB10330	22.0452	3.49533	2.65696	18.5498	0.880112		GB10277	638.821	984.13	-0.623436	345.308	0.845997
GB10820	41.0569	1267.4	-4.9481	1226.34	0.997389		GB10413	269.446	447.318	-0.731303	177.872	0.806185		GB10334	270.169	119.331	1.1789	150.838	0.908803		GB10285	296.191	103.726	1.51376	192.466	0.945339
GB10845	540.462	221.482	1.287	318.979	0.857		GB10423	51.0564	24.7353	1.04552	26.3211	0.805702		GB10338	89.9786	33.3758	1.43078	56.6028	0.912871		GB10300	338.978	212.81	0.671627	126.168	0.850334
GB10973	757.248	1750.12	-1.20862	992.876	0.848389		GB10435	91.8776	50.2777	0.869795	41.5999	0.805594		GB10355	165082	948811	-2.52294	783729	0.987689		GB10307	59.9912	35.532	0.755631	24.4592	0.812552
GB11113	108.305	40.8204	1.40773	67.4842	0.844556		GB10453	4.62144	34.9008	-2.91684	30.2793	0.918233		GB10357	118.236	70.0111	0.756008	48.2244	0.819349		GB10310	280.45	145.633	0.945411	134.817	0.897105
GB11258	11.9692	44.3147	-1.88846	32.3455	0.830889		GB10476	55.5557	26.8595	1.0485	28.6962	0.812681		GB10367	278.666	104.369	1.41684	174.297	0.934799		GB10325	44.9199	20.1235	1.15848	24.7964	0.859793
GB11309	94.3361	35.2361	1.42075	59.1	0.838611		GB10483	1227.28	210.971	2.54035	1016.31	0.985665		GB10397	227.231	637.654	-1.48861	410.422	0.943623		GB10330	20.8744	4.23979	2.29967	16.6346	0.875941
GB11335	573.58	247.695	1.21143	325.885	0.844944		GB10507	37.5068	15.7936	1.24781	21.7132	0.814399		GB10411	334.134	210.494	0.666646	123.64	0.820406		GB10334	272.193	121.494	1.16374	150.698	0.919419
GB11340	494.463	214.649	1.20388	279.814	0.842833		GB10536	2740.92	1373.02	0.997301	1367.89	0.878986		GB10413	271.229	436.697	-0.687123	165.469	0.829811		GB10338	89.0754	32.9878	1.4331	56.0876	0.918687
GB11360	73.0926	16.3121	2.16379	56.7805	0.898056		GB10545	1734.36	3270.95	-0.915307	1536.59	0.864383		GB10435	87.9402	51.9583	0.75917	35.982	0.806245		GB10355	167303	958372	-2.51812	791069	0.983016
GB11364	114.393	41.5255	1.46192	72.8671	0.851167		GB10576	232.729	95.1383	1.29055	137.591	0.9083		GB10453	5.31597	35.7153	-2.74814	30.3993	0.926873		GB10357	117.893	70.612	0.739498	47.2814	0.841503
GB11451	55.4178	19.1813	1.53065	36.2366	0.813444		GB10584	440.09	246.945	0.833608	193.145	0.837217		GB10483	1204.29	210.625	2.51543	993.661	0.986843		GB10361	99.662	61.2605	0.702087	38.4016	0.825982
GB11477	49.5531	2.05889	4.58903	47.4942	0.934167		GB10594	160.553	93.7787	0.775716	66.7741	0.801246		GB10536	2749.03	1391.56	0.982218	1357.47	0.895171		GB10367	273.152	103.546	1.39943	169.606	0.937605
GB11518	158.761	65.9064	1.26836	92.8542	0.833278		GB10611	118.515	57.1841	1.05138	61.3307	0.856008		GB10545	1726.3	3229.31	-0.903543	1503.01	0.88138		GB10390	334.822	229.148	0.547116	105.674	0.81365
GB11522	120.84	52.9032	1.19167	67.9367	0.811389		GB10674	4.06809	2599.57	-9.3197	2595.5	0.999624		GB10576	231.078	95.0112	1.28221	136.067	0.918947		GB10397	224.915	622.39	-1.46844	397.474	0.94722
GB11534	58.0698	11.7731	2.30229	46.2967	0.89		GB10704	608.167	327.978	0.890869	280.189	0.851229		GB10584	442.143	242.059	0.869157	200.084	0.871183		GB10411	332.358	210.344	0.659987	122.014	0.848558
GB11537	145.728	65.6828	1.1497	80.0457	0.803667		GB10710	430.747	872.296	-1.01798	441.549	0.880275		GB10594	158.211	88.7075	0.834721	69.5034	0.84693		GB10413	269.762	431.786	-0.678628	162.024	0.856814
GB11550	0.5	386.662	-9.59493	386.162	0.996333		GB10724	43.0896	14.413	1.57997	28.6766	0.869484		GB10611	112.75	57.2478	0.977834	55.5021	0.863891		GB10421	0.620042	9.85252	-3.99005	9.23247	0.812186
GB11552	0.5	33.8477	-6.08099	33.3477	0.902556		GB10737	2076.17	5650.35	-1.44441	3574.18	0.935628		GB10634	62.0252	35.0262	0.824418	26.999	0.802811		GB10435	85.134	52.5271	0.696675	32.6069	0.818928
GB11639	280.694	109.551	1.3574	171.143	0.858278		GB10746	69.2583	35.2471	0.974482	34.0112	0.814131		GB10674	4.42525	2547.67	-9.1692	2543.24	0.99963		GB10445	41.0123	23.3013	0.815649	17.711	0.800951
GB11669	146.021	63.3862	1.20394	82.6349	0.818778		GB10747	32.9674	10.1527	1.69917	22.8146	0.855525		GB10704	608.777	324.795	0.906386	283.982	0.882807		GB10453	5.50057	34.2459	-2.63828	28.7453	0.925063
GB11685	14.0391	48.9776	-1.80268	34.9386	0.832389		GB10820	39.0672	1227.76	-4.97393	1188.69	0.99898		GB10708	60.2325	31.9903	0.912907	28.2422	0.821938		GB10476	49.3226	26.7416	0.88316	22.5809	0.825773
GB11725	28.9226	82.1703	-1.50642	53.2477	0.841167		GB10834	308.539	160.67	0.941346	147.868	0.85837		GB10710	428.7	878.094	-1.03441	449.394	0.899398		GB10483	1199.68	206.206	2.5405	993.477	0.982755
GB11747	61.2791	22.4686	1.44749	38.8105	0.809111		GB10845	467.796	212.354	1.13941	255.441	0.898046		GB10711	208.587	130.474	0.676886	78.1131	0.815016		GB10498	1625.91	1068.63	0.605494	557.288	0.845318
GB11808	52.0184	190.973	-1.87628	138.955	0.911944		GB10859	711.51	400.335	0.829675	311.175	0.840438		GB10713	60.4059	31.9157	0.920423	28.4902	0.823893		GB10522	166.667	98.8947	0.753004	67.7724	0.854149
GB11870	6.59834	31.524	-2.25628	24.9257	0.812		GB10896	148.556	273.384	-0.879917	124.827	0.839418		GB10717	3201.28	2066.98	0.631124	1134.3	0.818768		GB10536	2869.9	1415.93	1.01925	1453.97	0.914559
GB11876	5.70671	96.0382	-4.07288	90.3315	0.966056		GB10897	53.0112	20.7375	1.35405	32.2737	0.860249		GB10724	42.8774	18.4049	1.22012	24.4724	0.848568		GB10545	1717.89	3155.26	-0.877116	1437.36	0.898046
GB11900	52.2239	17.5888	1.57005	34.6351	0.811722		GB10902	44.8546	19.0092	1.23855	25.8454	0.832653		GB10737	2093.41	5704.61	-1.44627	3611.2	0.944943		GB10568	194.209	122.302	0.667168	71.9076	0.840353
GB11913	54.0872	17.5349	1.62506	36.5523	0.821278		GB10939	884.556	1476.06	-0.738728	591.506	0.814882		GB10738	114.572	65.4398	0.808008	49.1317	0.83277		GB10576	229.515	94.9236	1.27375	134.592	0.926474
GB11943	4967.91	759.989	2.70859	4207.92	0.968111		GB10973	739.413	1719.23	-1.21731	979.816	0.914152		GB10746	63.9039	33.5354	0.93022	30.3685	0.829177		GB10584	436.784	245.006	0.8341	191.777	0.886183
GB11969	4158.94	1920.26	1.11492	2238.68	0.826444		GB10995	1548.37	770.901	1.00613	777.468	0.880114		GB10747	34.8596	13.1437	1.40718	21.7159	0.853588		GB10594	153.57	91.3457	0.749491	62.2246	0.851745
GB11976	78.402	31.6108	1.31047	46.7911	0.804833		GB11055	716.477	1283.46	-0.841051	566.987	0.844894		GB10771	693.891	440.997	0.653939	252.893	0.821463		GB10611	115.782	59.7577	0.954207	56.0238	0.879076
GB11985	50.6848	17.643	1.52245	33.0418	0.803278		GB11060	50.4484	19.3113	1.38536	31.1371	0.863148		GB10820	39.4003	1238.42	-4.97415	1199.02	0.998996		GB10614	498.248	333.06	0.581084	165.189	0.829745
GB11990	10.6409	134.742	-3.66251	124.101	0.971611		GB11064	79.0598	34.6767	1.18898	44.3831	0.862826		GB10834	307.96	156.925	0.97267	151.035	0.884286		GB10634	59.4776	33.9093	0.810663	25.5682	0.822952
GB12047	82.9474	31.1028	1.41515	51.8445	0.830889		GB11071	109.084	53.6803	1.02297	55.4032	0.848599		GB10845	483.338	206.317	1.22817	277.02	0.922699		GB10649	29.1781	14.534	1.00546	14.6441	0.801369
GB12149	61.0593	13.2442	2.20485	47.8151	0.888222		GB11077	84.7983	46.2497	0.874592	38.5486	0.800923		GB10859	718.469	393.778	0.867543	324.691	0.874089		GB10674	4.70494	2666.4	-9.1465	2661.69	0.999686
GB12212	376.656	141.082	1.41672	235.574	0.874333		GB11103	510.831	282.455	0.854823	228.376	0.842639		GB10896	149.153	265.207	-0.830325	116.054	0.857709		GB10704	595.174	317.485	0.906625	277.69	0.89768
GB12222	84.9955	25.6223	1.72999	59.3732	0.868889		GB11113	100.137	47.9851	1.06132	52.1522	0.851444		GB10897	45.288	17.9404	1.33592	27.3476	0.866321		GB10708	60.1953	35.3023	0.76989	24.893	0.815531
GB12289	796.987	371.07	1.10287	425.917	0.823		GB11191	167.641	97.2303	0.785901	70.4112	0.804843		GB10902	44.0278	21.0653	1.06355	22.9626	0.822731		GB10710	433.165	867.591	-1.0021	434.426	0.910169
GB12319	1935.21	898.145	1.10747	1037.07	0.825944		GB11220	107.842	59.4807	0.858425	48.3612	0.811339		GB10909	38.8546	18.3773	1.08016	20.4773	0.81174		GB10711	213.635	130.426	0.711913	83.2087	0.852111
GB12374	105.563	31.4107	1.74878	74.1526	0.880389		GB11298	875.309	492.736	0.828978	382.573	0.841297		GB10923	54.9219	26.9289	1.02823	27.993	0.835464		GB10713	57.1226	31.3517	0.865517	25.7709	0.833403
GB12404	1.41623	36.6586	-4.69402	35.2424	0.906222		GB11300	111.605	52.46	1.08911	59.1447	0.86535		GB10931	64.8577	34.7198	0.901522	30.138	0.821674		GB10717	3181.74	2056.21	0.629831	1125.53	0.850334
GB12425	153.071	68.0861	1.16877	84.9848	0.808778		GB11309	89.9644	39.3475	1.19308	50.6169	0.869108		GB10939	857.922	1438.68	-0.74583	580.761	0.851316		GB10724	45.117	20.1157	1.16535	25.0013	0.861465
GB12442	226.151	94.2357	1.26294	131.915	0.842056		GB11335	540.674	239.588	1.1742	301.086	0.901482		GB10973	742.863	1711.7	-1.20426	968.834	0.923756		GB10737	2175.5	5753.98	-1.40322	3578.49	0.945077
GB12449	0.677448	22.1972	-5.03412	21.5197	0.828389		GB11340	495.618	207.477	1.25627	288.14	0.914045		GB10995	1527.75	756.743	1.01353	771.007	0.898552		GB10738	114.627	63.4014	0.854361	51.2256	0.863242
GB12510	100.66	233.996	-1.217	133.336	0.835389		GB11354	44.1227	16.8692	1.38713	27.2536	0.85182		GB11028	303.766	461.409	-0.603083	157.642	0.80149		GB10746	62.9637	36.0551	0.804318	26.9086	0.825512
GB12516	26.3705	2.07774	3.66584	24.2928	0.840944		GB11358	117.955	57.1046	1.04656	60.8507	0.855847		GB11055	708.462	1252.87	-0.822472	544.406	0.868329		GB10747	34.5788	17.1032	1.01562	17.4756	0.821802
GB12544	22.1722	1.37058	4.01589	20.8016	0.816889		GB11360	67.9089	18.0678	1.91018	49.8412	0.925856		GB11060	46.8122	19.9298	1.23196	26.8824	0.856758		GB10771	682.161	442.273	0.625177	239.889	0.846833
GB12546	78.5874	440.457	-2.48663	361.87	0.956833		GB11364	111.932	44.7463	1.32279	67.1861	0.894986		GB11064	77.7744	32.5478	1.25673	45.2266	0.888883		GB10792	73.0143	45.3285	0.687762	27.6858	0.809521
GB12614	103.94	309.279	-1.57316	205.339	0.889722		GB11386	151.201	260.273	-0.783556	109.072	0.813057		GB11071	89.9659	51.4646	0.805796	38.5012	0.821885		GB10796	202.902	134.643	0.591643	68.259	0.818875
GB12668	34.9255	6.51652	2.42211	28.409	0.840611		GB11477	45.0597	10.846	2.05468	34.2138	0.906851		GB11077	85.0008	49.2499	0.787357	35.7509	0.81174		GB10820	40.6126	1230.48	-4.92115	1189.86	0.99885
GB12679	288.651	114.389	1.33538	174.262	0.855833		GB11488	69.4594	36.7335	0.919074	32.7259	0.802158		GB11092	223.653	133.428	0.745202	90.2251	0.834196		GB10832	90.0943	56.3756	0.676365	33.7187	0.81689
GB12693	2.62125	23.0386	-3.13572	20.4174	0.802222		GB11503	93.8012	47.3354	0.986687	46.4658	0.835875		GB11100	139.736	85.5873	0.707237	54.1489	0.81211		GB10834	305.285	159.739	0.934442	145.546	0.893604
GB12857	104.412	25.9838	2.0066	78.4282	0.904222		GB11518	155.408	72.5465	1.09908	82.8612	0.875711		GB11103	491.088	287.563	0.772104	203.525	0.850206		GB10845	468.522	215.493	1.12048	253.029	0.921091
GB12985	123.313	49.9599	1.30349	73.3534	0.829444		GB11534	53.2233	16.5449	1.68568	36.6785	0.897348		GB11113	101.179	48.1945	1.06996	52.9842	0.871605		GB10859	702.621	391.572	0.843468	311.049	0.889893
GB13005	94.8313	29.8757	1.66639	64.9555	0.870667		GB11550	0.5	404.511	-9.66003	404.011	0.996779		GB11191	163.503	94.8264	0.785957	68.6766	0.836944		GB10871	24.821	9.57582	1.37409	15.2452	0.833403
GB13012	16.8931	54.5386	-1.69084	37.6455	0.830611		GB11552	0.5	29.6686	-5.89086	29.1686	0.922742		GB11220	107.375	58.553	0.874843	48.822	0.841435		GB10896	151.796	259.127	-0.771524	107.331	0.867736
GB13120	6.40198	84.9342	-3.72976	78.5323	0.957944		GB11613	169.462	77.6784	1.12538	91.7835	0.881563		GB11256	3350.26	5142.51	-0.618197	1792.24	0.815703		GB10897	45.0798	19.2928	1.22442	25.7869	0.868886
GB13179	123.213	51.8085	1.24989	71.4046	0.8205		GB11627	218.315	121.037	0.850956	97.2772	0.830184		GB11283	622.219	384.555	0.694232	237.664	0.833245		GB10902	43.5746	21.045	1.05001	22.5295	0.84699
GB13193	57.7181	207.517	-1.84614	149.799	0.910778		GB11639	270.948	107.74	1.33046	163.208	0.915333		GB11298	878.086	493.782	0.830488	384.304	0.868593		GB10910	741.333	467.361	0.665585	273.972	0.85786
GB13208	0.995093	25.1945	-4.66213	24.1994	0.847111		GB11648	179.792	97.1659	0.88781	82.6265	0.833834		GB11300	101.356	53.9983	0.908444	47.3576	0.848779		GB10923	55.3053	26.3422	1.07004	28.9631	0.864339
GB13285	894.094	23930.3	-4.74227	23036.3	0.996944		GB11665	636.952	373.371	0.770573	263.58	0.820037		GB11309	93.0624	38.4606	1.27482	54.6018	0.897231		GB10931	63.4361	33.81	0.907852	29.626	0.846049
GB13298	28.8386	97.2378	-1.75352	68.3992	0.877722		GB11669	155.822	85.1172	0.872373	70.7045	0.825405		GB11335	526.539	238.078	1.1451	288.46	0.912977		GB10939	856.047	1428.79	-0.73903	572.741	0.873955
GB13308	737.597	322.011	1.19572	415.586	0.845167		GB11685	18.073	48.3387	-1.41934	30.2657	0.863041		GB11340	482.735	195.455	1.3044	287.28	0.928036		GB10946	109.231	69.3149	0.656147	39.9163	0.820182
GB13333	49.383	11.3526	2.12099	38.0304	0.8625		GB11698	834.518	417.376	0.999597	417.142	0.876785		GB11354	41.2262	18.1254	1.18555	23.1008	0.838106		GB10948	114.337	74.2884	0.622085	40.0488	0.809521
GB13351	902.796	27545	-4.93125	26642.2	0.997833		GB11725	26.6417	79.6392	-1.57979	52.9975	0.90975		GB11358	118.419	55.7362	1.08721	62.6828	0.883546		GB10967	296.36	190.375	0.638504	105.984	0.841607
GB13357	2.24819	47.059	-4.38764	44.8108	0.927611		GB11727	189.015	110.773	0.770889	78.2416	0.802105		GB11360	68.7192	18.9229	1.86058	49.7962	0.930942		GB10973	736.248	1692.37	-1.20079	956.126	0.932379
GB13399	2082.28	7632.38	-1.87397	5550.1	0.925944		GB11743	29.2918	9.15447	1.67795	20.1374	0.839848		GB11364	106.031	43.1366	1.2975	62.8945	0.903889		GB10989	397.014	272.565	0.542588	124.449	0.812186
GB13421	117.465	255.295	-1.11993	137.829	0.813389		GB11747	82.2359	30.6107	1.42573	51.6252	0.897509		GB11386	144.237	246.08	-0.770683	101.842	0.840114		GB10995	1523.75	746.76	1.02891	776.987	0.914611
GB13427	1149.97	555.052	1.0509	594.921	0.806833		GB11808	49.2679	181.045	-1.87763	131.777	0.950982		GB11412	1091	689.091	0.662883	401.908	0.825795		GB10997	109.339	72.2297	0.598148	37.1096	0.801735
GB13455	12.8383	125.548	-3.28972	112.71	0.963667		GB11840	124.84	66.3223	0.912518	58.518	0.826855		GB11471	73.0265	42.4318	0.783273	30.5947	0.800011		GB11027	26.373	11.2172	1.23335	15.1558	0.824833
GB13473	55.5353	12.584	2.14182	42.9513	0.8745		GB11862	2647	1598.61	0.72754	1048.39	0.813379		GB11477	44.0495	19.2374	1.19521	24.8121	0.848145		GB11028	305.392	455.693	-0.5774	150.301	0.828857
GB13484	1.65551	29.0274	-4.13207	27.3719	0.867		GB11870	8.69972	33.4853	-1.94449	24.7856	0.876302		GB11488	73.9247	36.8052	1.00615	37.1195	0.850417		GB11055	713.146	1243.85	-0.802547	530.707	0.88425
GB13488	82.7892	19.9637	2.05206	62.8255	0.897		GB11876	9.88415	81.2781	-3.03968	71.3939	0.964995		GB11503	88.5999	47.9672	0.885257	40.6327	0.835993		GB11060	46.2317	19.6924	1.23124	26.5393	0.871603
GB13542	18.4998	56.0223	-1.59849	37.5225	0.822111		GB11889	15.8276	1.43885	3.45945	14.3887	0.826748		GB11518	148.412	72.0263	1.04301	76.3859	0.879689		GB11064	77.9832	35.4287	1.13824	42.5545	0.886653
GB13578	201.914	88.4684	1.19051	113.446	0.827667		GB11900	54.7494	21.8954	1.32221	32.8539	0.858746		GB11534	54.77	17.0199	1.68616	37.7501	0.909754		GB11077	85.8813	49.832	0.785271	36.0493	0.839151
GB13587	550.552	220.269	1.32161	330.283	0.860333		GB11906	124.026	67.413	0.879549	56.6134	0.820896		GB11550	0.5	410.87	-9.68254	410.37	0.996935		GB11078	46.3769	23.7153	0.967587	22.6616	0.836852
GB13591	5.64106	39.7242	-2.81598	34.0831	0.8795		GB11943	4812.12	724.886	2.73085	4087.24	0.988511		GB11552	0.381087	31.0819	-6.34981	30.7008	0.936648		GB11089	2084.34	1394.22	0.580133	690.121	0.835911
GB13594	7689.57	2958.23	1.37817	4731.34	0.870167		GB11950	26.659	9.41635	1.50138	17.2426	0.804896		GB11613	151.725	76.7836	0.982592	74.9418	0.872451		GB11092	226.19	140.964	0.682206	85.2256	0.846624
GB13619	552.009	210.738	1.38924	341.27	0.869389		GB11969	4000.54	1928.72	1.05255	2071.81	0.886717		GB11627	214.351	120.899	0.826178	93.4527	0.853059		GB11100	132.471	86.2427	0.619201	46.2282	0.815374
GB13633	24.4364	122.805	-2.32926	98.3682	0.929667		GB11990	13.5772	126.029	-3.2145	112.452	0.977719		GB11639	256.573	111.77	1.19883	144.802	0.913294		GB11103	503.401	284.446	0.823555	218.955	0.885713
GB13688	268.494	127.742	1.07166	140.752	0.808333		GB12024	65.7302	33.4265	0.975564	32.3037	0.811607		GB11648	181.937	103.482	0.814055	78.4547	0.846349		GB11113	101.227	47.5119	1.09123	53.715	0.893029
GB13695	272.463	96.4797	1.49776	175.984	0.879056		GB12067	142.749	80.3543	0.829033	62.3947	0.814936		GB11665	619.895	367.797	0.753114	252.098	0.847881		GB11191	162.775	95.0406	0.776259	67.7339	0.85995
GB13723	180.606	46.1086	1.96974	134.497	0.918833		GB12111	49.9679	24.24	1.04361	25.7279	0.802803		GB11681	85.1133	50.3613	0.757069	34.752	0.804396		GB11220	106.036	62.5908	0.760526	43.4448	0.842287
GB13740	11.8541	70.4226	-2.57065	58.5685	0.919833		GB12113	401.861	684.57	-0.768501	282.709	0.820359		GB11685	18.7143	51.1696	-1.45114	32.4553	0.886664		GB11256	3327.26	5122.13	-0.622408	1794.87	0.848244
GB13759	122.669	21.5543	2.50872	101.115	0.939167		GB12149	63.1967	30.6295	1.04493	32.5672	0.821647		GB11698	836.655	421.458	0.989245	415.198	0.894484		GB11283	622.976	386.869	0.687332	236.107	0.861883
GB13870	30.3097	6.11086	2.31033	24.1988	0.807611		GB12185	80.718	162.466	-1.00918	81.7484	0.8588		GB11699	88.766	48.6717	0.866925	40.0943	0.832506		GB11284	302.798	198.573	0.608687	104.225	0.833194
GB13882	74.9627	23.8083	1.65471	51.1544	0.855389		GB12195	11.7087	36.1025	-1.62452	24.3938	0.856813		GB11725	23.5402	77.1983	-1.71344	53.6581	0.926081		GB11298	868.308	471.029	0.88239	397.278	0.895955
GB13921	192.805	87.743	1.13579	105.062	0.811778		GB12212	358.64	133.321	1.42764	225.319	0.929292		GB11727	183.672	110.664	0.730942	73.0078	0.825108		GB11300	99.0345	56.8778	0.800067	42.1568	0.846885
GB13930	36.9867	139.077	-1.9108	102.09	0.905778		GB12218	147.013	83.3305	0.819027	63.6825	0.813379		GB11743	31.9723	10.6026	1.5924	21.3697	0.8622		GB11309	92.1462	37.5158	1.29643	54.6304	0.910222
GB13936	23.1468	173.91	-2.90946	150.764	0.961667		GB12222	82.6457	44.5566	0.8913	38.0891	0.804091		GB11747	77.6667	36.4896	1.08981	41.177	0.86648		GB11335	525.39	240.683	1.12625	284.707	0.922136
GB13976	28.1639	2.49116	3.49896	25.6728	0.849167		GB12273	474.867	271.179	0.808277	203.688	0.832922		GB11753	240.658	152.422	0.658911	88.2356	0.810314		GB11340	472.417	205.955	1.19773	266.462	0.929034
GB13986	38.4208	10.7081	1.84318	27.7127	0.8055		GB12289	735.999	370.089	0.991831	365.91	0.874369		GB11808	47.8689	185.875	-1.95717	138.006	0.959844		GB11354	41.9891	18.4819	1.1839	23.5071	0.860263
GB14011	87.8121	34.2346	1.35896	53.5774	0.820833		GB12319	1775.22	855.542	1.05309	919.681	0.886342		GB11840	120.484	67.0318	0.845926	53.4523	0.841858		GB11358	117.81	55.7035	1.08062	62.1061	0.896112
GB14037	5.49533	102.551	-4.22199	97.0556	0.969444		GB12325	86.9949	47.0224	0.887583	39.9725	0.8064		GB11862	2671.08	1620.52	0.720964	1050.56	0.845028		GB11360	67.1299	19.4471	1.7874	47.6828	0.92778
GB14050	80.9883	18.7041	2.11436	62.2842	0.901111		GB12371	979.169	542.986	0.850643	436.183	0.845807		GB11870	8.55324	33.1758	-1.95559	24.6226	0.893374		GB11364	104.981	42.2542	1.31296	62.7265	0.914872
GB14065	53.7417	12.4289	2.11234	41.3128	0.869167		GB12374	93.5373	42.5712	1.13567	50.9662	0.865296		GB11874	59.181	33.1389	0.83661	26.0422	0.802917		GB11370	94.9668	58.9833	0.687116	35.9835	0.821488
GB14083	13.2753	62.8636	-2.24348	49.5883	0.893722		GB12404	1.2623	40.94	-5.01939	39.6777	0.945989		GB11876	11.0325	84.1399	-2.93103	73.1075	0.967716		GB11380	160.468	104.058	0.624893	56.4095	0.82222
GB14149	0.829894	34.5826	-5.38097	33.7527	0.903333		GB12425	164.161	68.0801	1.26981	96.0813	0.900193		GB11889	14.9605	3.09972	2.27095	11.8608	0.808412		GB11386	153.022	244.159	-0.674079	91.1368	0.845213
GB14242	92.6129	29.7386	1.63888	62.8744	0.863889		GB12442	251.559	79.4334	1.66308	172.125	0.940674		GB11900	49.453	22.1088	1.16144	27.3442	0.849202		GB11398	103.789	68.1464	0.606948	35.6429	0.802728
GB14250	117.761	49.5783	1.24808	68.1824	0.819167		GB12449	0.572856	17.2424	-4.91165	16.6696	0.854182		GB11906	130.672	67.9998	0.942351	62.6725	0.863574		GB11403	1631.28	1130.6	0.528913	500.677	0.817203
GB14361	5.53122	59.0449	-3.41614	53.5136	0.935		GB12510	98.2045	240.398	-1.29156	142.193	0.908944		GB11940	71.0239	35.4927	1.00078	35.5312	0.846719		GB11412	1078.72	684.335	0.656543	394.383	0.857807
GB14378	185.899	86.2171	1.10848	99.6824	0.804778		GB12543	586.871	297.231	0.981456	289.639	0.871899		GB11943	4761.41	708.832	2.74787	4052.58	0.990384		GB11432	527.503	751.145	-0.509912	223.642	0.804661
GB14434	160.524	45.2003	1.82839	115.324	0.904389		GB12546	71.1866	436.964	-2.61784	365.778	0.983679		GB11950	26.7677	8.34814	1.68097	18.4195	0.850576		GB11456	449.733	311.013	0.532095	138.72	0.809939
GB14496	16.1981	117.361	-2.85706	101.163	0.950222		GB12562	841.999	458.548	0.876747	383.452	0.850478		GB11969	3946.47	1925.81	1.03509	2020.66	0.902251		GB11462	62.0201	97.3728	-0.650784	35.3527	0.812448
GB14524	137.171	56.4927	1.27984	80.6784	0.829278		GB12567	140.304	77.0337	0.864998	63.2707	0.820734		GB11990	13.9055	126.87	-3.18962	112.965	0.979235		GB11471	74.1731	41.4686	0.838877	32.7045	0.843227
GB14542	154.702	62.8258	1.30006	91.8758	0.836889		GB12573	321.675	612.954	-0.930178	291.28	0.863685		GB12024	65.8807	37.425	0.815854	28.4557	0.806774		GB11477	47.8176	17.4238	1.45648	30.3937	0.893604
GB14612	535.953	192.147	1.47989	343.805	0.883167		GB12574	101.329	53.5501	0.920082	47.7786	0.824976		GB12067	148.579	79.0798	0.909846	69.4989	0.862094		GB11486	455.629	313.075	0.541352	142.554	0.814329
GB14616	154.593	65.8209	1.23186	88.7725	0.824222		GB12614	67.2464	356.191	-2.40512	288.944	0.978364		GB12073	42.3501	18.4511	1.19866	23.899	0.845134		GB11488	72.3568	36.8665	0.972817	35.4903	0.862563
GB14620	69.3054	15.6042	2.15103	53.7011	0.894389		GB12645	26.7862	6.29723	2.0887	20.489	0.858853		GB12101	113.573	66.7302	0.767205	46.8425	0.819191		GB11498	148.766	226.501	-0.606476	77.7354	0.827498
GB14621	584.991	1589.46	-1.44205	1004.47	0.881889		GB12679	251.092	97.1759	1.36955	153.917	0.917374		GB12113	405.159	672.019	-0.730014	266.86	0.843549		GB11503	84.9665	46.6299	0.865639	38.3366	0.853783
GB14632	34.7661	8.86327	1.97177	25.9028	0.802444		GB12697	32.5508	10.9408	1.57298	21.61	0.840116		GB12149	64.8181	33.4274	0.955364	31.3907	0.834513		GB11518	138.6	66.5921	1.0575	72.0076	0.898568
GB14639	72.507	236.245	-1.70409	163.738	0.898889		GB12710	22.2958	1.75858	3.66429	20.5372	0.882691		GB12185	79.4742	158.221	-0.993387	78.7473	0.87504		GB11519	61.075	37.3168	0.710755	23.7582	0.802258
GB14823	30.0147	5.0537	2.57026	24.961	0.823556		GB12749	304.12	181.836	0.742002	122.284	0.802534		GB12195	14.3171	33.7606	-1.2376	19.4435	0.827169		GB11533	75.2918	47.959	0.650692	27.3328	0.800429
GB14867	91.3924	16.5109	2.46865	74.8815	0.926222		GB12752	57.0444	27.9372	1.0299	29.1072	0.811607		GB12212	350.845	135.517	1.37235	215.327	0.931259		GB11534	53.6488	17.2805	1.6344	36.3682	0.909908
GB14900	40.1555	9.50277	2.07918	30.6527	0.836111		GB12798	102.034	55.7875	0.871042	46.2469	0.810802		GB12222	83.6968	46.8061	0.838477	36.8907	0.824791		GB11550	0.342737	430.932	-10.2961	430.589	0.997178
GB14916	132.469	48.364	1.45365	84.1052	0.855		GB12855	792.258	481.445	0.718599	310.813	0.807312		GB12273	468.643	264.381	0.825873	204.263	0.865053		GB11552	0.576354	32.3452	-5.81045	31.7688	0.945025
GB14937	131.501	45.1698	1.54164	86.3309	0.867944		GB12857	94.5921	26.3546	1.84366	68.2375	0.934822		GB12288	96.22	52.0251	0.887129	44.1949	0.839956		GB11560	607.534	420.311	0.531508	187.223	0.81297
GB14947	80.7152	173.651	-1.10527	92.9354	0.802278		GB12870	115.909	66.7795	0.795514	49.1294	0.800601		GB12289	729.037	365.363	0.996663	363.674	0.895382		GB11587	184.146	123.469	0.576706	60.6776	0.81297
GB14948	80.3677	30.6836	1.38915	49.6841	0.819722		GB12884	54.219	27.0139	1.0051	27.2052	0.80291		GB12319	1716.77	840.963	1.02959	875.81	0.900824		GB11595	52.8606	29.2369	0.854402	23.6237	0.824624
GB14961	111.921	239.329	-1.09651	127.407	0.81		GB12922	24.0342	5.33176	2.1724	18.7024	0.84876		GB12349	22.1939	7.42457	1.57978	14.7693	0.815175		GB11613	148.925	82.5684	0.850926	66.3568	0.870924
GB15106	53.5677	16.3022	1.7163	37.2655	0.830556		GB12935	54.4305	21.1074	1.36666	33.323	0.864115		GB12371	973.508	555.202	0.810178	418.305	0.865529		GB11624	290.587	198.493	0.549885	92.0944	0.811298
GB15139	129.661	54.1376	1.26004	75.5229	0.825167		GB12949	618.566	337.7	0.873186	280.866	0.847471		GB12374	81.041	43.6804	0.891666	37.3606	0.832558		GB11627	208.511	131.044	0.670077	77.4675	0.841869
GB15179	56.6385	16.0827	1.81627	40.5558	0.849667		GB12958	42.4729	14.6878	1.53192	27.7851	0.864652		GB12404	2.26785	35.6801	-3.97572	33.4122	0.940135		GB11628	38.2053	19.1928	0.993207	19.0125	0.826401
GB15214	3.00026	36.4431	-3.60248	33.4428	0.892333		GB12982	214.521	126.143	0.766056	88.3778	0.804843		GB12425	169.22	72.0057	1.23272	97.2142	0.908856		GB11639	257.706	108.64	1.24617	149.065	0.926996
GB15238	98.13	40.6474	1.27153	57.4826	0.814667		GB12985	107.118	59.156	0.856609	47.9623	0.810802		GB12438	14.5478	2.63482	2.46503	11.913	0.812586		GB11648	180.22	99.1505	0.862068	81.0696	0.876463
GB15272	359.484	133.861	1.42519	225.623	0.874222		GB12991	112.936	56.5466	0.997996	56.3897	0.84629		GB12442	246.06	86.1545	1.51401	159.905	0.940135		GB11652	83.2025	52.9699	0.651454	30.2326	0.805863
GB15325	49.9217	15.9225	1.6486	33.9992	0.818222		GB13005	89.9334	31.9666	1.49229	57.9668	0.905133		GB12449	0.762898	19.3652	-4.66583	18.6023	0.890151		GB11665	629.091	378.378	0.733442	250.714	0.870088
GB15333	97.6928	41.4746	1.23602	56.2182	0.808056		GB13044	115.066	65.8704	0.804755	49.1952	0.800655		GB12495	307.289	194.536	0.659559	112.753	0.814647		GB11681	83.3734	48.3492	0.786095	35.0242	0.837845
GB15378	249.568	94.5096	1.4009	155.058	0.862556		GB13058	33.2249	67.1694	-1.01554	33.9446	0.821593		GB12510	96.0777	239.935	-1.32037	143.857	0.922699		GB11685	18.7865	52.8828	-1.4931	34.0963	0.900031
GB15400	36.9978	7.23879	2.35362	29.759	0.8435		GB13060	156.991	271.109	-0.788191	114.118	0.815849		GB12543	581.827	295.973	0.975123	285.854	0.891631		GB11692	211.879	144.355	0.553618	67.5239	0.805654
GB15429	337.367	153.979	1.13159	183.388	0.819167		GB13120	8.6735	81.8013	-3.23744	73.1278	0.967572		GB12546	70.1198	437.149	-2.64023	367.029	0.985998		GB11697	51.8474	30.5096	0.765006	21.3377	0.805341
GB15506	7786.18	1037.68	2.90755	6748.49	0.974833		GB13133	2862.77	1545.85	0.889007	1316.91	0.854934		GB12549	80.8447	41.027	0.97858	39.8177	0.849678		GB11698	830.131	424.33	0.968153	405.801	0.907347
GB15513	48.9312	16.3605	1.58054	32.5707	0.805444		GB13140	365.752	219.221	0.738479	146.531	0.80538		GB12562	825.748	474.112	0.800473	351.636	0.863046		GB11699	91.0924	49.7006	0.874068	41.3918	0.856762
GB15528	66.3568	14.1407	2.23039	52.2161	0.896944		GB13166	296.707	156.435	0.923474	140.272	0.852786		GB12567	142.875	80.8754	0.820976	61.9992	0.842333		GB11703	157.239	106.351	0.564131	50.8884	0.801839
GB15563	26.3083	0.5	5.71745	25.8083	0.861056		GB13179	106.566	53.7883	0.986388	52.7781	0.842156		GB12570	102.273	59.8844	0.772178	42.3889	0.815122		GB11704	332.903	222.113	0.583808	110.79	0.824362
GB15569	48.3782	9.41641	2.36111	38.9617	0.876056		GB13193	59.9328	184.703	-1.62379	124.771	0.933963		GB12573	324.821	595.087	-0.873455	270.266	0.873402		GB11725	25.253	76.9412	-1.6073	51.6882	0.924227
GB15574	53.4117	17.7212	1.59168	35.6905	0.816611		GB13208	0.456432	24.7231	-5.75932	24.2667	0.905079		GB12574	94.9413	52.9549	0.842272	41.9864	0.830339		GB11727	184.725	108.992	0.761159	75.7331	0.859166
GB15662	51867.2	15100.8	1.7802	36766.4	0.918333		GB13224	149.495	83.8767	0.833758	65.6186	0.816064		GB12599	52.6101	27.0249	0.961051	25.5852	0.820776		GB11743	32.0133	11.8125	1.43836	20.2009	0.865541
GB15696	66.5764	18.8328	1.82176	47.7435	0.8635		GB13229	241.951	134.582	0.846222	107.368	0.83217		GB12614	103.116	336.216	-1.70511	233.099	0.954718		GB11744	248.565	168.615	0.559893	79.9503	0.812552
GB15699	168.422	74.9554	1.16798	93.4667	0.812278		GB13230	44.9876	15.3156	1.55453	29.672	0.870987		GB12645	28.263	7.7045	1.87514	20.5584	0.871447		GB11747	73.3749	43.73	0.746664	29.6449	0.822899
GB15717	258.173	114.719	1.17023	143.454	0.823611		GB13285	938.124	23589.3	-4.65221	22651.1	0.999356		GB12679	242.879	96.9073	1.32556	145.971	0.923914		GB11753	236.81	143.118	0.726523	93.692	0.858225
GB15780	54.3099	16.724	1.6993	37.586	0.830944		GB13298	29.1626	86.2717	-1.56477	57.1091	0.911522		GB12693	6.97325	22.6785	-1.70142	15.7053	0.829547		GB11808	50.2966	181.459	-1.85111	131.163	0.9537
GB15793	472.509	224.441	1.07401	248.068	0.816056		GB13308	726.677	304.879	1.25308	421.798	0.914797		GB12703	164.652	263.552	-0.678666	98.8997	0.818979		GB11814	1388.1	975.95	0.508235	412.153	0.806908
GB15818	35.7053	85.011	-1.25151	49.3056	0.800889		GB13320	660.841	1123.3	-0.765372	462.462	0.822291		GB12710	19.4038	3.52245	2.46169	15.8813	0.855278		GB11840	117.831	68.279	0.787206	49.552	0.852111
GB15839	38.9983	3.33866	3.54607	35.6596	0.899389		GB13333	44.5605	18.3926	1.27664	26.1679	0.83668		GB12749	306.814	171.709	0.8374	135.105	0.861038		GB11862	2700.97	1635.33	0.7239	1065.65	0.871342
GB15870	46.3507	5.91275	2.97069	40.4379	0.900611		GB13351	837.465	26381.6	-4.97736	25544.2	0.999624		GB12752	58.1776	28.2165	1.04393	29.9612	0.84096		GB11870	8.65417	33.9588	-1.97232	25.3046	0.901233
GB15953	56.2786	14.8863	1.9186	41.3923	0.856667		GB13357	3.80337	35.2561	-3.21252	31.4528	0.924138		GB12762	38.9417	16.7224	1.21954	22.2193	0.840061		GB11874	58.4436	33.3066	0.811238	25.137	0.821384
GB15963	25.5876	68.0448	-1.41104	42.4571	0.812944		GB13368	340.592	183.261	0.894147	157.331	0.845592		GB12780	50.5764	27.0557	0.902529	23.5207	0.803234		GB11876	12.0709	84.3266	-2.80445	72.2557	0.964465
GB15988	2.39335	36.2919	-3.92255	33.8985	0.897389		GB13369	76.0196	36.1791	1.07122	39.8405	0.838183		GB12798	102.007	57.2298	0.833822	44.7767	0.831607		GB11889	14.6561	3.84648	1.92989	10.8096	0.809156
GB16018	111.897	46.4035	1.26986	65.4933	0.821611		GB13399	1989.11	7349.34	-1.88549	5360.23	0.964888		GB12855	791.503	471.079	0.748625	320.424	0.849202		GB11900	47.1173	21.3268	1.14359	25.7905	0.861465
GB16043	26.4498	1.3439	4.29876	25.1059	0.851944		GB13421	120.898	260.191	-1.10578	139.293	0.886449		GB12857	88.3714	33.3195	1.40721	55.0519	0.909965		GB11906	126.378	69.4841	0.862989	56.8938	0.868154
GB16080	709.204	334.445	1.08443	374.759	0.819722		GB13427	1143.13	534.479	1.09678	608.651	0.896435		GB12863	177.109	104.964	0.754741	72.1447	0.829599		GB11929	55.1288	31.356	0.814065	23.7728	0.81736
GB16215	529.553	1433.33	-1.43652	903.776	0.881889		GB13441	118.565	68.1474	0.79895	50.4178	0.801621		GB12871	29.2567	11.9764	1.28857	17.2803	0.816707		GB11940	89.2442	40.4802	1.14054	48.764	0.892402
GB16240	183.94	72.0791	1.35158	111.861	0.848833		GB13443	52.0717	24.9453	1.06173	27.1263	0.809514		GB12884	51.8108	26.0452	0.992236	25.7656	0.82495		GB11943	4726.65	699.913	2.75557	4026.73	0.987145
GB16291	392.157	118.491	1.72666	273.666	0.906444		GB13455	10.8676	128.671	-3.56558	117.803	0.980941		GB12887	118.676	189.579	-0.67577	70.9028	0.812956		GB11947	69.0414	41.1522	0.746492	27.8892	0.819659
GB16316	57.2647	20.7151	1.46696	36.5496	0.804167		GB13473	55.5935	13.9395	1.99574	41.654	0.920112		GB12913	610.477	398.39	0.615755	212.087	0.810684		GB11950	26.4712	9.57503	1.46707	16.8962	0.851118
GB16380	129.629	33.849	1.93721	95.7802	0.908056		GB13484	4.71242	30.6493	-2.70131	25.9368	0.901106		GB12917	135.032	79.5232	0.763852	55.5087	0.824421		GB11965	1258.12	1810.1	-0.524794	551.974	0.811821
GB16405	21.5066	75.0378	-1.80284	53.5312	0.869833		GB13488	87.0659	27.2314	1.67684	59.8345	0.92242		GB12935	53.8019	23.2342	1.21141	30.5677	0.864261		GB11969	3925.23	1917.12	1.03384	2008.11	0.915238
GB16424	97.0884	38.0575	1.35112	59.0308	0.825944		GB13500	36.7496	12.3162	1.57717	24.4334	0.854451		GB12939	84.633	48.6221	0.799607	36.0109	0.816919		GB11990	13.7705	126.835	-3.20329	113.064	0.979829
GB16453	33.5453	109.002	-1.70018	75.4572	0.877611		GB13520	215.562	107.201	1.00778	108.361	0.864759		GB12949	610.251	341.622	0.837001	268.629	0.868646		GB12015	76.8539	48.7568	0.656515	28.0971	0.804557
GB16468	729.294	268.576	1.44117	460.718	0.880111		GB13542	24.6028	50.2585	-1.03054	25.6557	0.801353		GB12958	41.1332	16.1505	1.34873	24.9827	0.860192		GB12024	65.5004	37.5124	0.804135	27.988	0.827916
GB16541	1172.28	481.05	1.28506	691.229	0.859944		GB13560	16.7794	1.60083	3.38979	15.1785	0.835445		GB12982	215.267	120.476	0.83738	94.7909	0.854961		GB12035	254.206	175.085	0.537946	79.1215	0.805184
GB16582	55.7522	8.99059	2.63254	46.7616	0.903722		GB13578	189.125	99.4393	0.927449	89.6854	0.847954		GB12983	36.6709	17.5764	1.061	19.0945	0.803022		GB12067	153.411	83.3303	0.880485	70.0803	0.875523
GB16587	455.267	1404.74	-1.62552	949.471	0.902667		GB13587	575.357	231.785	1.31167	343.572	0.919521		GB12991	108.399	56.0946	0.950412	52.3039	0.858343		GB12073	39.9557	20.3745	0.971638	19.5812	0.826819
GB16648	92.7682	32.7149	1.50368	60.0533	0.847722		GB13591	8.03272	40.9263	-2.34907	32.8936	0.913401		GB13005	91.6758	32.6948	1.48748	58.981	0.915777		GB12079	65.1903	37.0772	0.814127	28.1132	0.828961
GB16692	0.5	131.136	-8.03492	130.636	0.983444		GB13594	7476	2819.85	1.40665	4656.15	0.933802		GB13058	37.1383	64.8006	-0.803099	27.6623	0.801067		GB12101	113.276	65.3629	0.793293	47.9127	0.851275
GB16710	21.571	65.0507	-1.59247	43.4798	0.834167		GB13602	1187.32	654.524	0.859196	532.8	0.84833		GB13059	69.0619	36.4806	0.920761	32.5813	0.831502		GB12113	397.886	673.531	-0.759388	275.645	0.875732
GB16806	117.12	51.2139	1.19338	65.9057	0.810111		GB13612	4.0502	26.7742	-2.72478	22.724	0.886503		GB13060	154.785	265.79	-0.780024	111.005	0.843971		GB12122	230.609	157.23	0.552567	73.3783	0.80717
GB16826	1863.08	529.712	1.81441	1333.37	0.9195		GB13619	543.59	218.487	1.31497	325.103	0.919306		GB13120	9.9378	82.8557	-3.0596	72.9179	0.96872		GB12149	63.9255	37.7301	0.760676	26.1954	0.817987
GB16852	265.553	78.8196	1.75237	186.734	0.903667		GB13621	481.681	243.498	0.984166	238.183	0.870772		GB13133	2817.31	1553.24	0.859032	1264.06	0.875674		GB12151	304.238	207.043	0.555268	97.1946	0.816158
GB16881	772.107	1671.22	-1.11403	899.111	0.825944		GB13633	25.3861	122.91	-2.2755	97.5242	0.960056		GB13140	373.41	215.246	0.794773	158.164	0.852108		GB12164	178.755	262.992	-0.557038	84.2373	0.813754
GB16927	377.107	157.003	1.26418	220.104	0.849667		GB13643	141.978	247.214	-0.800089	105.236	0.821271		GB13166	297.951	154.504	0.947428	143.447	0.88101		GB12178	56.1933	30.9954	0.858342	25.1978	0.830581
GB16932	91.984	39.7146	1.21171	52.2694	0.800444		GB13688	246.499	127.579	0.950187	118.919	0.855954		GB13179	107.506	51.3308	1.06652	56.1751	0.873983		GB12185	79.4804	158.6	-0.996724	79.1198	0.892297
GB16940	187.307	77.6017	1.27124	109.705	0.838444		GB13695	266.38	106.553	1.32192	159.828	0.913615		GB13193	58.43	180.598	-1.628	122.168	0.941879		GB12195	15.9856	35.0949	-1.13448	19.1092	0.840249
GB16959	228.766	105.206	1.12066	123.56	0.811167		GB13723	169.208	65.1021	1.37802	104.106	0.911038		GB13208	0.437254	20.4623	-5.54836	20.0251	0.898764		GB12210	27.6976	13.2346	1.06544	14.463	0.807431
GB17015	531.463	229.375	1.21226	302.088	0.844556		GB13740	15.0233	71.826	-2.2573	56.8026	0.944594		GB13224	148.006	82.7782	0.83833	65.2275	0.846824		GB12212	339.65	133.571	1.34644	206.079	0.936559
GB17016	83.2915	33.5334	1.31257	49.758	0.810389		GB13748	54.9586	27.037	1.02341	27.9216	0.80597		GB13229	239.508	139.33	0.781567	100.178	0.841488		GB12214	82.1847	48.7701	0.752873	33.4146	0.828334
GB17121	38.5732	10.9926	1.81107	27.5806	0.800833		GB13758	127.021	70.3821	0.851788	56.639	0.816064		GB13230	40.9851	13.0963	1.64594	27.8888	0.887985		GB12222	84.858	50.2612	0.755606	34.5968	0.832462
GB17163	162.3	43.8616	1.88763	118.438	0.908722		GB13759	92.4673	32.4036	1.51279	60.0637	0.91034		GB13231	409.59	269.255	0.605207	140.335	0.802335		GB12239	578.8	845.789	-0.547233	266.989	0.82269
GB17182	35.4161	117.632	-1.7318	82.2158	0.881889		GB13790	196.659	110.5	0.83165	86.159	0.823473		GB13277	73.2757	42.5721	0.783427	30.7036	0.800328		GB12273	463.866	264.791	0.808853	199.075	0.880957
GB17192	121.405	53.1652	1.19128	68.24	0.811556		GB13882	63.9286	24.7629	1.36828	39.1657	0.875336		GB13285	918.065	23497.3	-4.67776	22579.3	0.999419		GB12288	87.7112	51.7904	0.760076	35.9208	0.833978
GB17226	40.3714	7.19901	2.48746	33.1723	0.864889		GB13921	179.632	91.0217	0.980761	88.6102	0.855632		GB13298	30.0663	85.7466	-1.51193	55.6803	0.91731		GB12289	724.935	372.482	0.960682	352.453	0.906041
GB17252	114.302	41.0114	1.47875	73.2903	0.853889		GB13930	46.1579	146.27	-1.66398	100.112	0.931655		GB13301	47.5917	89.8709	-0.917142	42.2791	0.845187		GB12319	1751.23	835.235	1.06811	915.991	0.920882
GB17294	188.114	74.5588	1.33515	113.555	0.847611		GB13936	27.9459	166.597	-2.57565	138.651	0.973424		GB13308	712.621	301.708	1.23998	410.913	0.925499		GB12325	79.1006	50.2104	0.655702	28.8902	0.806229
GB17331	6.68757	42.3433	-2.66258	35.6557	0.88		GB13968	48.5212	22.6299	1.10039	25.8914	0.814882		GB13320	691.869	1088.14	-0.65329	396.268	0.823576		GB12349	22.6538	9.81029	1.20738	12.8435	0.803512
GB17347	40.6809	103.804	-1.35144	63.1235	0.8295		GB13976	28.7994	10.7515	1.4215	18.0479	0.80495		GB13333	44.509	21.3805	1.0578	23.1284	0.823629		GB12367	30.3199	15.314	0.985411	15.0059	0.802101
GB17434	412.149	168.834	1.28756	243.315	0.854833		GB13979	121.971	69.4648	0.812186	52.5064	0.80495		GB13351	858.056	26178.2	-4.93115	25320.2	0.999577		GB12371	944.574	535.856	0.817819	408.718	0.88843
GB17478	170.808	70.1522	1.28382	100.656	0.837556		GB13997	46.6237	16.9813	1.45712	29.6425	0.863631		GB13357	4.14261	31.8125	-2.94098	27.6698	0.922699		GB12374	79.7919	43.5322	0.874162	36.2598	0.851275
GB17500	603.524	278.787	1.11425	324.737	0.8225		GB14017	110.613	59.644	0.891078	50.9694	0.818855		GB13368	336.525	186.383	0.852445	150.142	0.864525		GB12395	51.3426	80.2932	-0.645122	28.9506	0.80393
GB17553	186.76	84.6698	1.14126	102.09	0.811111		GB14037	9.34931	95.9758	-3.35974	86.6265	0.972887		GB13369	74.8863	42.5528	0.815447	32.3335	0.81396		GB12404	2.10711	36.7536	-4.12455	34.6465	0.947899
GB17579	50.6495	10.3275	2.29406	40.322	0.877556		GB14050	90.4065	42.1659	1.10035	48.2406	0.857243		GB13399	1992.77	7309.13	-1.87493	5316.36	0.967822		GB12425	166.307	71.9215	1.20935	94.3852	0.916754
GB17615	25.7345	3.51949	2.87026	22.215	0.812278		GB14065	39.3208	15.1414	1.3768	24.1794	0.836787		GB13421	122.692	261.121	-1.08968	138.429	0.899556		GB12438	13.8158	3.00301	2.20183	10.8128	0.817726
GB17641	167.145	76.0204	1.13664	91.1242	0.807222		GB14138	1242.36	621.454	0.99936	620.902	0.878288		GB13427	1142.6	537.021	1.08927	605.581	0.910229		GB12442	224.297	93.9301	1.25575	130.367	0.92501
GB17664	38.8853	123.878	-1.67162	84.9926	0.880056		GB14149	0.812486	33.0255	-5.34509	32.213	0.930957		GB13441	116.191	67.1072	0.791953	49.0833	0.826324		GB12449	0.784763	21.7517	-4.79273	20.967	0.916754
GB17752	83.2805	24.3827	1.77212	58.8978	0.874111		GB14160	30.124	11.3336	1.41031	18.7904	0.811285		GB13443	51.3844	25.4817	1.01187	25.9027	0.827645		GB12495	309.471	197.949	0.644678	111.522	0.84213
GB17760	79.2418	28.5445	1.47305	50.6972	0.833167		GB14174	70.8569	34.3922	1.04283	36.4648	0.829861		GB13455	10.3794	123.973	-3.57823	113.594	0.981877		GB12510	92.9379	238.417	-1.35915	145.48	0.933267
GB17782	431.817	76.8765	2.48981	354.941	0.956667		GB14191	452.196	213.589	1.08211	238.607	0.89069		GB13473	52.9422	14.6444	1.85407	38.2979	0.918049		GB12533	67.4336	40.884	0.72193	26.5496	0.811977
GB17785	94.0116	37.8891	1.31105	56.1224	0.817833		GB14206	287.448	164.301	0.806958	123.147	0.825727		GB13484	4.7263	31.7602	-2.74844	27.0339	0.91863		GB12543	591.835	299.128	0.984431	292.707	0.907034
GB17823	141.595	24.7056	2.51886	116.889	0.944333		GB14208	47.3573	19.9878	1.24447	27.3695	0.837324		GB13488	93.4797	28.2175	1.72806	65.2622	0.933848		GB12546	69.2251	433.997	-2.64832	364.772	0.982232
GB17831	89.3554	32.9322	1.44005	56.4231	0.836889		GB14225	2.02379	19.0982	-3.23831	17.0744	0.852679		GB13500	35.691	17.0114	1.06906	18.6796	0.801332		GB12549	79.4818	41.9718	0.921205	37.51	0.857755
GB17846	57.223	20.7049	1.46662	36.5181	0.804111		GB14226	51.2397	25.2042	1.0236	26.0354	0.800709		GB13520	212.148	110.157	0.945516	101.991	0.875357		GB12557	159.845	108.783	0.555228	51.0627	0.801944
GB17852	9.92155	37.2618	-1.90906	27.3403	0.807056		GB14242	77.504	38.1331	1.02323	39.371	0.83115		GB13559	38.7309	18.224	1.08764	20.5069	0.817288		GB12562	817.01	472.876	0.788893	344.134	0.881637
GB17885	4.22108	127.168	-4.91298	122.947	0.98		GB14250	109.199	53.8727	1.01934	55.3268	0.848599		GB13560	16.0101	3.84366	2.05843	12.1664	0.804607		GB12567	138.266	81.1101	0.769489	57.1556	0.854254
GB17931	359.399	163.948	1.13235	195.451	0.820167		GB14349	63.2612	26.0767	1.27856	37.1844	0.864652		GB13578	184.015	103.203	0.83434	80.8119	0.850206		GB12570	104.594	58.368	0.841553	46.2262	0.858434
GB18021	2.26345	36.4387	-4.00887	34.1752	0.898778		GB14361	5.71688	61.1283	-3.41854	55.4114	0.960217		GB13587	580.861	238.508	1.28415	342.352	0.92793		GB12573	322.665	592.75	-0.877387	270.085	0.894597
GB18040	49.2245	12.228	2.00918	36.9964	0.853444		GB14378	171.719	80.9557	1.08484	90.7629	0.876195		GB13591	9.01828	42.378	-2.23239	33.3597	0.923016		GB12574	93.0644	55.9938	0.732963	37.0706	0.830215
GB18080	25.1419	100.541	-1.99962	75.3987	0.9025		GB14434	137.249	51.8512	1.40434	85.3975	0.912112		GB13594	7446.14	2798.85	1.41166	4647.29	0.942671		GB12575	921.288	651.948	0.498897	269.341	0.801369
GB18150	26.2764	70.7896	-1.42977	44.5133	0.818056		GB14435	181.817	390.645	-1.10337	208.828	0.891066		GB13596	695.027	1084.13	-0.641393	389.1	0.819772		GB12589	32.1453	14.5122	1.14734	17.6331	0.834448
GB18161	7976.46	52979.8	-2.73162	45003.3	0.968833		GB14496	16.8461	112.107	-2.7344	95.2614	0.968753		GB13602	1176.79	644.391	0.868854	532.403	0.875938		GB12599	52.0015	25.1095	1.05032	26.892	0.8588
GB18163	36.7512	0.5	6.19972	36.2512	0.912111		GB14519	1546.67	880.609	0.812591	666.059	0.838344		GB13612	4.41329	27.2588	-2.6268	22.8456	0.902885		GB12614	96.1317	380.655	-1.9854	284.523	0.966189
GB18203	3.2613	24.6115	-2.91581	21.3502	0.806389		GB14524	120.388	58.5922	1.03892	61.7961	0.855363		GB13619	539.384	209.806	1.36225	329.578	0.932949		GB12633	908.33	1289.07	-0.505043	380.74	0.806856
GB18216	203.598	91.9872	1.14622	111.611	0.814667		GB14528	48.7034	22.7254	1.09971	25.9779	0.815258		GB13621	468.706	253.337	0.887628	215.369	0.87467		GB12645	25.2363	8.46022	1.57673	16.7761	0.855612
GB18295	75.7299	28.3647	1.41677	47.3652	0.822944		GB14532	41.98	12.5546	1.74148	29.4253	0.882476		GB13633	21.2649	126.625	-2.57402	105.361	0.971204		GB12652	73.9045	45.6884	0.693833	28.2161	0.810253
GB18313	51.0519	131.813	-1.36846	80.7611	0.839667		GB14542	153.602	77.2596	0.991411	76.3424	0.853431		GB13643	146.017	248.332	-0.766133	102.315	0.840273		GB12679	240.78	93.4644	1.36523	147.315	0.933894
GB18336	40.4129	6.84263	2.56219	33.5703	0.869611		GB14583	108.883	60.4237	0.849587	48.4589	0.809728		GB13688	240.998	127.531	0.918171	113.467	0.873824		GB12680	100.205	62.9157	0.671465	37.2894	0.81851
GB18357	37.7462	97.4447	-1.36825	59.6985	0.828056		GB14592	10.7319	31.9707	-1.57485	21.2389	0.837861		GB13690	46.5072	21.1904	1.13404	25.3167	0.840431		GB12693	6.49788	23.1199	-1.8311	16.622	0.863451
GB18360	132.732	50.3886	1.39735	82.3435	0.845167		GB14612	532.452	180.295	1.56229	352.157	0.941641		GB13695	262.131	106.838	1.29487	155.294	0.921695		GB12703	162.23	262.617	-0.69492	100.387	0.851954
GB18365	127.077	522.463	-2.03962	395.385	0.933833		GB14616	150.632	70.1059	1.10342	80.5265	0.874852		GB13723	164.288	65.8221	1.31958	98.466	0.916094		GB12710	20.8201	3.98309	2.38602	16.837	0.878763
GB18433	96.3893	41.5028	1.21567	54.8866	0.803944		GB14619	55.5925	26.5202	1.0678	29.0723	0.815688		GB13740	15.8166	68.6818	-2.11849	52.8652	0.94283		GB12712	56.1902	32.5142	0.789249	23.676	0.815374
GB18441	136.871	33.0203	2.05139	103.851	0.915611		GB14620	50.356	17.1424	1.55459	33.2136	0.879738		GB13758	134.972	72.6041	0.89454	62.3682	0.852848		GB12749	318.97	167.139	0.932367	151.83	0.894283
GB18443	169.492	54.8213	1.62841	114.671	0.884778		GB14621	569.129	1497.11	-1.39535	927.977	0.933265		GB13759	82.1905	43.2989	0.924642	38.8916	0.841541		GB12752	59.5816	29.3955	1.01927	30.1861	0.85995
GB18491	88.1707	35.9858	1.29287	52.1849	0.812111		GB14639	72.6269	234.361	-1.69016	161.735	0.944755		GB13873	42.7626	20.6233	1.05208	22.1393	0.818028		GB12762	40.4295	18.5095	1.12714	21.9199	0.849707
GB18492	177.383	68.0661	1.38186	109.317	0.850222		GB14710	354.902	190.509	0.897562	164.393	0.847579		GB13882	65.9055	24.0629	1.45359	41.8427	0.900296		GB12778	48.3041	26.5241	0.864843	21.78	0.820495
GB18527	351.731	902.742	-1.35984	551.011	0.867167		GB14721	46.2028	17.7961	1.37642	28.4067	0.851498		GB13921	174.378	93.6024	0.897598	80.7753	0.860615		GB12784	140.574	93.6619	0.585792	46.9117	0.807954
GB18538	503.102	1030	-1.03372	526.893	0.803111		GB14751	110.282	61.0648	0.852789	49.2175	0.810587		GB13930	43.8673	145.802	-1.73279	101.934	0.944045		GB12798	102.26	58.959	0.79446	43.3012	0.847199
GB18543	92.4819	790.185	-3.09495	697.703	0.977667		GB14811	17.4223	2.00917	3.11626	15.4131	0.835821		GB13936	28.3791	158.762	-2.48396	130.383	0.973		GB12855	785.409	464.122	0.758941	321.287	0.87615
GB18749	31.2932	1.96753	3.99139	29.3256	0.877111		GB14817	52.2311	24.6328	1.08433	27.5983	0.818157		GB13967	6417.81	4106.29	0.644248	2311.53	0.821674		GB12857	87.1332	34.0963	1.35361	53.0369	0.911267
GB18768	60.1308	19.6207	1.61573	40.5102	0.829722		GB14823	23.9565	4.41835	2.43883	19.5381	0.862504		GB13969	111.425	64.7974	0.782069	46.6279	0.820353		GB12863	185.823	102.743	0.854893	83.0804	0.875784
GB18794	50.52	15.5397	1.70089	34.9802	0.823833		GB14831	43.9635	19.9485	1.14003	24.015	0.812252		GB13976	26.7449	10.3717	1.36662	16.3732	0.813801		GB12871	32.8792	11.114	1.5648	21.7653	0.876777
GB18806	48.6559	13.1374	1.88893	35.5185	0.841167		GB14851	237.53	134.934	0.815856	102.596	0.82562		GB13979	117.809	67.0368	0.813418	50.7717	0.833932		GB12884	51.7079	26.5827	0.959899	25.1252	0.842548
GB18896	216.26	83.2395	1.37742	133.02	0.855167		GB14854	69.8575	129.515	-0.890635	59.6577	0.824707		GB13989	190.719	116.024	0.717015	74.694	0.823735		GB12887	120.08	185.954	-0.630947	65.8739	0.828491
GB18898	108.289	239.419	-1.14465	131.13	0.817389		GB14865	1076.26	628.069	0.77703	448.19	0.826264		GB13997	47.3215	17.813	1.40956	29.5085	0.87895		GB12902	108.355	68.3679	0.664369	39.9867	0.820234
GB18951	32.6686	5.83016	2.4863	26.8384	0.833		GB14867	94.8457	16.8101	2.49626	78.0356	0.960056		GB13999	17.6029	36.4316	-1.04938	18.8287	0.800539		GB12904	34.502	17.7273	0.960708	16.7747	0.811768
GB18993	517.802	212.062	1.28791	305.74	0.856833		GB14882	25.8161	8.71329	1.56698	17.1028	0.807205		GB14017	108.229	60.3891	0.841727	47.8399	0.836363		GB12913	618.707	402.766	0.619316	215.942	0.843907
GB19028	0.5	20.4782	-5.35602	19.9782	0.814056		GB14908	145.892	75.8313	0.944036	70.0608	0.842693		GB14037	11.5385	90.2158	-2.96693	78.6773	0.970094		GB12917	137.955	77.9255	0.824032	60.0297	0.864705
GB19030	1425.95	492.631	1.53334	933.316	0.894611		GB14916	144.126	58.1034	1.31063	86.0225	0.901321		GB14065	34.3252	13.5778	1.33801	20.7474	0.841435		GB12935	52.8784	27.6648	0.934627	25.2136	0.837061
GB19114	146.741	61.0375	1.2655	85.7034	0.830222		GB14929	57.4205	26.1162	1.13662	31.3043	0.835445		GB14083	25.1237	47.9538	-0.932594	22.83	0.807883		GB12936	12.408	27.6236	-1.15463	15.2156	0.818823
GB19215	140.425	46.1217	1.60628	94.3029	0.876722		GB14937	112.758	60.9989	0.886374	51.759	0.819285		GB14138	1238.93	629.94	0.975804	608.986	0.894378		GB12939	78.993	45.7661	0.787445	33.2269	0.835493
GB19234	19.1718	60.7973	-1.66502	41.6255	0.838833		GB14944	189.504	73.8405	1.35974	115.663	0.911468		GB14149	0.598926	36.1386	-5.91502	35.5397	0.945313		GB12949	609.903	342.858	0.83097	267.045	0.888378
GB19238	51.7448	132.167	-1.35288	80.4226	0.837944		GB14947	78.2137	166.719	-1.09193	88.5055	0.876409		GB14158	59.3295	33	0.846281	26.3294	0.80503		GB12958	43.6051	15.9618	1.44988	27.6434	0.888117
GB19252	248.965	77.3197	1.68703	171.645	0.898778		GB14948	87.134	35.5761	1.29233	51.5579	0.883604		GB14174	70.1297	34.5625	1.02082	35.5672	0.849149		GB12961	269.741	180.673	0.578197	89.0683	0.820704
GB19306	205.824	79.1829	1.37815	126.641	0.853889		GB14956	59.4441	26.3939	1.17133	33.0502	0.841458		GB14191	438.839	218.079	1.00884	220.76	0.893797		GB12982	212.45	118.003	0.8483	94.447	0.87824
GB19322	44.7775	13.1116	1.77193	31.6659	0.818833		GB14961	113.51	234.223	-1.04506	120.713	0.872436		GB14202	115.042	181.45	-0.657409	66.4079	0.804238		GB12983	36.1872	18.3277	0.981451	17.8595	0.819973
GB19341	82.0136	33.1282	1.3078	48.8854	0.809278		GB14972	431.986	245.802	0.813485	186.183	0.832116		GB14206	279.293	167.859	0.734525	111.433	0.833826		GB12991	107.141	59.3696	0.851711	47.7712	0.860629
GB19457	307.099	121.044	1.34318	186.056	0.856556		GB14985	134.996	75.7862	0.83291	59.2098	0.813862		GB14208	45.8717	19.9839	1.19877	25.8879	0.851527		GB13005	90.342	31.8347	1.5048	58.5073	0.923129
GB19464	0.822356	30.4044	-5.20837	29.582	0.883833		GB14998	72.6476	35.8235	1.02001	36.8241	0.827284		GB14225	2.62122	22.4634	-3.09927	19.8422	0.892476		GB13028	74.9111	44.038	0.766431	30.8731	0.829222
GB19611	110.313	35.7315	1.62633	74.5812	0.870556		GB15002	30.2098	6.22281	2.27938	23.987	0.884033		GB14226	50.5651	25.3424	0.996591	25.2227	0.824421		GB13044	110.722	68.8868	0.684641	41.835	0.825721
GB19642	86.4825	186.713	-1.11034	100.231	0.805056		GB15023	88.942	47.3629	0.909107	41.5791	0.811554		GB14250	104.429	51.8381	1.01043	52.5906	0.86574		GB13058	36.5002	63.607	-0.801281	27.1068	0.825826
GB19686	133.787	45.9722	1.54111	87.8149	0.8685		GB15045	80.7835	42.6699	0.92084	38.1135	0.81295		GB14259	103.827	56.0275	0.889974	47.7994	0.843601		GB13059	68.8971	34.9342	0.979805	33.9629	0.861518
GB19710	88.7021	35.0507	1.33953	53.6514	0.818556		GB15107	117.562	64.4686	0.866747	53.0929	0.817137		GB14349	61.4441	30.8491	0.994045	30.595	0.836891		GB13060	152.239	258.497	-0.763807	106.258	0.865803
GB19783	148.895	2321.41	-3.96264	2172.51	0.991944		GB15139	137.633	63.7788	1.10968	73.8545	0.873618		GB14358	414.772	251.416	0.72224	163.356	0.837261		GB13063	164.169	102.942	0.673342	61.2263	0.836538
GB19800	185.886	77.8126	1.25634	108.073	0.836889		GB15166	26.9369	9.37056	1.52337	17.5663	0.809406		GB14361	6.69045	61.6795	-3.20462	54.989	0.961006		GB13071	208.395	137.87	0.596006	70.5243	0.822586
GB19804	529.903	4568.42	-3.1079	4038.52	0.979278		GB15169	147.057	74.2147	0.986603	72.8428	0.851766		GB14378	167.999	90.1797	0.897575	77.8189	0.859928		GB13080	37.003	19.6174	0.91551	17.3856	0.809365
GB19811	203.466	67.9898	1.5814	135.476	0.884		GB15179	55.8351	16.5554	1.75387	39.2797	0.904274		GB14434	134.696	60.7037	1.14985	73.9919	0.893216		GB13091	101.711	64.6056	0.654742	37.1053	0.81459
GB19845	55.6604	149.578	-1.42618	93.918	0.856722		GB15214	3.59606	37.6121	-3.38671	34.0161	0.931279		GB14435	188.754	384.353	-1.02593	195.599	0.894959		GB13120	10.6672	80.978	-2.92435	70.3108	0.96598
GB19850	60.053	248.79	-2.05062	188.737	0.9275		GB15272	349.768	125.874	1.47442	223.894	0.931386		GB14454	218.376	137.175	0.6708	81.2012	0.813061		GB13133	2817.12	1550.46	0.861528	1266.66	0.895328
GB19894	71.3241	19.8011	1.84881	51.5231	0.871889		GB15311	196.057	97.2867	1.01096	98.7699	0.862611		GB14496	17.0626	106.499	-2.64192	89.4362	0.968826		GB13140	366.289	219.827	0.736612	146.462	0.866482
GB19901	156.952	43.4316	1.85351	113.521	0.904722		GB15325	56.7177	18.2857	1.63308	38.432	0.894878		GB14519	1542.95	879.995	0.810125	662.956	0.866744		GB13166	298.804	149.92	0.995008	148.884	0.903637
GB19966	174.485	39.0893	2.15825	135.395	0.929778		GB15333	104.841	51.888	1.01473	52.9531	0.845592		GB14524	121.184	61.9171	0.968793	59.2672	0.865159		GB13179	107.395	50.3696	1.0923	57.0252	0.895067
GB19967	585.918	287.244	1.02842	298.674	0.800389		GB15378	241.093	93.3704	1.36855	147.722	0.916568		GB14528	51.9035	22.8141	1.1859	29.0894	0.856018		GB13193	56.7108	174.674	-1.62297	117.963	0.943562
GB19972	5.25608	34.9582	-2.73357	29.7021	0.856389		GB15382	44.2024	18.9854	1.21923	25.217	0.827768		GB14532	37.2262	17.2946	1.106	19.9316	0.815386		GB13208	0.373948	22.5152	-5.91192	22.1413	0.921196
GB20020	1.84471	978.956	-9.05171	977.111	0.998944		GB15429	313.586	151.113	1.05323	162.473	0.877376		GB14542	146.76	81.9902	0.839933	64.7696	0.846666		GB13223	1590.44	1114.61	0.512895	475.837	0.807483
GB20102	65.0594	24.2818	1.42188	40.7775	0.810333		GB15455	59.5346	30.0249	0.987567	29.5097	0.806131		GB14583	108.518	56.3748	0.944815	52.1435	0.857339		GB13224	146.817	83.4625	0.814823	63.3549	0.861779
GB20152	227.951	479.678	-1.07334	251.727	0.816222		GB15460	8413.1	4838.68	0.798023	3574.42	0.837217		GB14592	9.91364	31.399	-1.66323	21.4853	0.866004		GB13229	238.678	140.443	0.76508	98.2348	0.866116
GB30001	5.71638	347.837	-5.92717	342.121	0.962065		GB15506	7390.6	973.602	2.92429	6417	0.991571		GB14612	521.624	173.722	1.58623	347.902	0.950439		GB13230	39.2271	15.6502	1.32567	23.5769	0.869617
GB30064	123.232	343.527	-1.47905	220.295	0.802653		GB15513	51.7347	23.1735	1.15866	28.5612	0.829325		GB14616	150.261	67.3341	1.15806	82.927	0.896809		GB13231	407.701	270.196	0.593507	137.505	0.83079
GB30100	1284.69	482.635	1.41241	802.053	0.833333		GB15528	58.7994	14.3353	2.03623	44.464	0.924783		GB14619	55.0752	25.746	1.09706	29.3292	0.849149		GB13277	72.6466	43.1764	0.750651	29.4702	0.822481
GB30196	5.27058	96.229	-4.19044	90.9584	0.860489		GB15542	36.1312	68.1716	-0.915923	32.0403	0.80087		GB14620	46.1857	17.8438	1.37202	28.3419	0.871183		GB13285	947.703	24109.8	-4.66904	23162.1	0.999321
GB30200	0.5	80.082	-7.32341	79.582	0.860489		GB15662	50230.8	14765.8	1.76631	35465	0.957962		GB14621	557.044	1483.38	-1.41303	926.341	0.942143		GB13298	31.6375	85.6693	-1.43714	54.0318	0.918112
GB30202	0.5	9499.41	-14.2136	9498.91	0.999793		GB15676	255.751	131.398	0.960801	124.354	0.858263		GB14626	22.3628	8.07748	1.46912	14.2853	0.803286		GB13301	42.4413	81.4207	-0.939927	38.9794	0.860577
GB30203	0.5	4271.73	-13.0606	4271.23	0.998549		GB15695	51.9394	24.2288	1.10011	27.7106	0.82009		GB14633	44.4741	23.2174	0.937761	21.2567	0.802547		GB13308	707.787	297.34	1.2512	410.447	0.933476
GB30215	1035.08	450.171	1.20119	584.904	0.80597		GB15696	65.4235	17.6559	1.88966	47.7676	0.923011		GB14639	71.1131	227.486	-1.67759	156.373	0.949329		GB13320	699.162	1085.68	-0.634902	386.519	0.848819
GB30222	1802.56	4171.2	-1.21042	2368.64	0.820066		GB15699	172.218	85.3755	1.01234	86.8423	0.859873		GB14698	75.0167	43.5596	0.784222	31.4571	0.801384		GB13333	41.6725	19.8152	1.07249	21.8573	0.84537
GB30316	1197.52	323.02	1.89036	874.504	0.880597		GB15717	249.347	119.816	1.05734	129.532	0.874315		GB14705	211.993	130.736	0.697356	81.2564	0.820617		GB13351	846.331	26053.2	-4.9441	25206.9	0.99953
GB30362	47.6105	191.359	-2.00693	143.749	0.82131		GB15727	62.6307	32.3428	0.953425	30.2879	0.801944		GB14709	62.2704	35.2629	0.820396	27.0075	0.802864		GB13353	39.0904	66.6801	-0.770443	27.5897	0.822899
GB30431	942.332	260.181	1.85672	682.151	0.871061		GB15779	221.016	128.476	0.782647	92.5393	0.809889		GB14710	347.392	190.312	0.868198	157.08	0.868118		GB13357	5.82424	32.8341	-2.49505	27.0099	0.918792
GB30473	143.239	19.5913	2.87014	123.647	0.858209		GB15780	50.9567	15.5034	1.71669	35.4534	0.896167		GB14721	43.5802	20.4095	1.09443	23.1707	0.830445		GB13366	202.379	131.617	0.620717	70.7624	0.827707
							GB15793	453.181	213.432	1.08631	239.749	0.891603		GB14751	108.532	61.3325	0.823403	47.2	0.832347		GB13368	336.774	182.999	0.879948	153.775	0.89005
							GB15818	38.1319	88.3145	-1.21165	50.1826	0.874799		GB14795	146.42	85.4066	0.777696	61.0137	0.830498		GB13369	80.0709	42.5335	0.912679	37.5374	0.856971
							GB15839	34.2216	13.7799	1.31234	20.4417	0.812413		GB14811	16.5839	1.66296	3.31796	14.9209	0.856282		GB13375	1230.37	863.966	0.510041	366.4	0.806647
							GB15870	47.6494	22.7718	1.06521	24.8776	0.801997		GB14813	826.794	509.637	0.698059	317.158	0.837155		GB13388	126.92	85.1383	0.576034	41.7812	0.800429
							GB15875	107.882	59.2009	0.865759	48.6808	0.813325		GB14817	53.1393	24.5658	1.11313	28.5735	0.848145		GB13399	1997.24	7225.16	-1.85503	5227.93	0.965719
							GB15888	67.8072	35.2271	0.94475	32.58	0.806292		GB14823	23.4473	4.97752	2.23592	18.4698	0.872715		GB13421	120.485	261.728	-1.11921	141.243	0.915291
							GB15945	24.9195	8.1789	1.60729	16.7406	0.8064		GB14851	241.603	137.378	0.814485	104.225	0.85195		GB13427	1137.43	531.952	1.0964	605.474	0.922398
							GB15963	31.6229	68.0772	-1.1062	36.4543	0.842478		GB14852	9042.22	6049.23	0.579925	2992.99	0.801279		GB13441	115.144	65.176	0.821025	49.9679	0.858591
							GB15984	107.217	56.0379	0.936057	51.1789	0.832707		GB14854	71.189	126.324	-0.827399	55.1347	0.839797		GB13443	49.5873	24.9211	0.992606	24.6662	0.843593
							GB15988	2.54378	37.0513	-3.86448	34.5075	0.934232		GB14865	1044.07	639.078	0.708154	404.992	0.840537		GB13455	10.1772	123.698	-3.60341	113.521	0.982703
							GB16018	113.947	46.9738	1.27844	66.9732	0.89112		GB14867	96.5539	21.7549	2.15	74.799	0.953979		GB13473	55.2739	14.3733	1.9432	40.9006	0.925219
							GB16058	39.9113	17.1401	1.21942	22.7712	0.817406		GB14902	30.6323	12.7146	1.26857	17.9177	0.819666		GB13484	4.27199	32.4759	-2.92639	28.2039	0.928616
							GB16080	717.146	345.217	1.05476	371.929	0.883872		GB14908	137.563	79.9861	0.782269	57.5767	0.828807		GB13488	87.3992	24.8794	1.81267	62.5198	0.937082
							GB16101	175.118	98.1764	0.83488	76.9418	0.821003		GB14914	139.848	87.1977	0.681499	52.6505	0.803921		GB13489	9.77007	26.6147	-1.44578	16.8446	0.849551
							GB16154	68.9889	35.6597	0.952067	33.3291	0.808977		GB14916	135.987	61.1731	1.1525	74.8139	0.893321		GB13500	34.7632	16.3897	1.08477	18.3735	0.833664
							GB16174	65.3723	30.5371	1.09811	34.8352	0.838129		GB14929	54.3299	25.5725	1.08716	28.7575	0.847353		GB13520	206.696	107.776	0.939478	98.9201	0.888169
							GB16181	286.374	162.834	0.814498	123.54	0.825835		GB14937	108.592	61.5173	0.819858	47.075	0.832347		GB13542	27.7556	49.094	-0.822767	21.3384	0.814277
							GB16186	486.692	290.979	0.742093	195.713	0.80946		GB14944	190.862	93.6024	1.02791	97.2594	0.883863		GB13559	37.3212	18.8122	0.988329	18.509	0.82431
							GB16196	86.6189	38.7329	1.16112	47.886	0.863631		GB14947	78.8096	165.875	-1.07366	87.0658	0.885713		GB13573	45.1171	25.8379	0.804183	19.2791	0.803303
							GB16215	516.809	1422.73	-1.46096	905.919	0.936326		GB14948	85.8349	33.7792	1.34543	52.0557	0.901405		GB13578	179.037	102.663	0.802341	76.3742	0.86528
							GB16240	158.278	64.9941	1.28408	93.2843	0.900515		GB14956	66.9466	31.0171	1.10995	35.9295	0.861777		GB13587	578.463	238.084	1.28075	340.379	0.935357
							GB16291	382.772	119.346	1.68133	263.425	0.94964		GB14961	102.706	217.978	-1.08566	115.272	0.89739		GB13591	9.65731	42.8735	-2.15039	33.2162	0.92245
							GB16302	112.526	63.683	0.821284	48.8435	0.804789		GB14972	436.902	247.63	0.819123	189.272	0.863046		GB13594	7542.97	2790.14	1.43479	4752.83	0.947847
							GB16316	57.0864	22.7611	1.32658	34.3253	0.86347		GB14992	91.0103	45.2224	1.00899	45.7879	0.859928		GB13596	686.111	1070.58	-0.641881	384.471	0.852372
							GB16380	122.993	43.1175	1.51223	79.8754	0.918823		GB14998	67.368	32.5874	1.04775	34.7806	0.850629		GB13602	1164.09	649.407	0.842014	514.688	0.891879
							GB16419	369.367	205.066	0.84897	164.302	0.838827		GB15002	32.4782	6.11207	2.40974	26.3661	0.911656		GB13612	4.29108	27.1391	-2.66096	22.848	0.909856
							GB16424	94.2885	42.2819	1.15704	52.0066	0.867873		GB15018	392.388	251.802	0.63999	140.586	0.811688		GB13619	538.079	217.099	1.30946	320.98	0.937291
							GB16448	673.099	399.558	0.752414	273.541	0.814936		GB15107	116.25	69.8226	0.73546	46.4271	0.813009		GB13621	474.594	246.539	0.944877	228.055	0.898568
							GB16453	38.8107	98.469	-1.34322	59.6583	0.894234		GB15139	126.635	60.221	1.07233	66.4137	0.879108		GB13633	26.7636	121.763	-2.18573	94.999	0.958821
							GB16460	202.241	116.232	0.799072	86.0095	0.817137		GB15166	28.2811	9.6801	1.54675	18.601	0.845028		GB13643	147.437	244.605	-0.730361	97.1686	0.858905
							GB16468	683.181	254.735	1.42327	428.446	0.931816		GB15169	145.107	74.0072	0.971376	71.0994	0.87039		GB13673	74.8678	47.3257	0.661721	27.5421	0.803355
							GB16497	159.302	91.9535	0.792793	67.349	0.803715		GB15179	55.839	17.6044	1.66534	38.2346	0.910282		GB13675	82.2165	48.0504	0.774879	34.1661	0.833612
							GB16507	326.189	184.394	0.822918	141.795	0.83072		GB15203	29.6787	12.8615	1.20637	16.8172	0.806879		GB13685	81.9993	48.641	0.753438	33.3583	0.828282
							GB16541	1084.96	471.208	1.20321	613.756	0.911575		GB15214	3.10496	36.1085	-3.53969	33.0036	0.937758		GB13688	235.91	129.726	0.862769	106.184	0.881846
							GB16549	400.008	189.515	1.07772	210.494	0.889617		GB15272	347.292	123.314	1.49381	223.978	0.940611		GB13690	47.1642	19.7978	1.25235	27.3664	0.874895
							GB16579	562.042	311.586	0.851048	250.456	0.843391		GB15311	195.316	91.6137	1.09217	103.702	0.895012		GB13695	253.582	103.807	1.28855	149.775	0.930184
							GB16582	45.5879	14.6188	1.64083	30.9691	0.87904		GB15325	52.9194	18.2426	1.53649	34.6768	0.897284		GB13723	159.748	68.056	1.231	91.6918	0.917485
							GB16587	458.566	1310.52	-1.51493	851.95	0.941265		GB15333	104.285	49.5064	1.07485	54.779	0.872768		GB13736	49.3938	29.0212	0.767225	20.3727	0.802571
							GB16594	24.4283	7.59546	1.68534	16.8328	0.813916		GB15378	231.061	93.3993	1.30679	137.661	0.921114		GB13740	16.1254	65.5085	-2.02235	49.3831	0.936194
							GB16599	175.666	102.391	0.778743	73.2749	0.803984		GB15382	41.2997	18.4841	1.15985	22.8156	0.834513		GB13758	141.763	68.3918	1.05158	73.3709	0.898725
							GB16615	134.481	245.924	-0.870809	111.443	0.836036		GB15398	124.051	72.7453	0.770011	51.306	0.823206		GB13759	79.0005	43.5802	0.858189	35.4203	0.848976
							GB16648	84.1013	39.7046	1.08282	44.3967	0.852035		GB15416	179.606	113.744	0.659048	65.8621	0.803921		GB13790	182.297	113.108	0.688587	69.1887	0.844116
							GB16684	280.957	153.23	0.874652	127.727	0.838237		GB15429	316.739	149.459	1.08355	167.28	0.897337		GB13827	149.966	99.9727	0.585034	49.9938	0.810044
							GB16692	0.5	126.942	-7.98803	126.442	0.984914		GB15435	208.981	123.244	0.761853	85.7367	0.835781		GB13873	42.1154	21.0179	1.00273	21.0975	0.833978
							GB16701	262.764	151.414	0.795272	111.35	0.822345		GB15460	8364.03	4820.18	0.795113	3543.86	0.865846		GB13882	68.1491	24.6912	1.4647	43.4579	0.910117
							GB16710	23.263	53.8465	-1.21082	30.5835	0.843284		GB15464	135.505	81.7905	0.72834	53.7144	0.816232		GB13900	79.17	50.3158	0.653943	28.8542	0.803773
							GB16712	50.9657	20.5006	1.31386	30.4651	0.852464		GB15506	7373.78	973.172	2.92164	6400.61	0.992603		GB13921	172.554	92.4831	0.899787	80.071	0.880383
							GB16723	32.881	13.2773	1.30829	19.6037	0.806614		GB15513	47.2057	24.7807	0.929748	22.4251	0.806404		GB13930	43.7618	148.078	-1.75861	104.316	0.947586
							GB16747	28.4329	10.7926	1.39752	17.6403	0.800923		GB15528	60.3935	16.0624	1.9107	44.3311	0.927983		GB13936	29.6206	168.852	-2.51108	139.231	0.972147
							GB16763	113.005	63.8901	0.822721	49.1148	0.804896		GB15593	515.321	321.595	0.680227	193.726	0.829124		GB13967	6475.49	4073.5	0.668721	2401.99	0.861047
							GB16792	183.904	99.3439	0.888447	84.5598	0.834103		GB15662	49562.7	14579	1.76536	34983.6	0.962116		GB13969	110.548	64.7653	0.771376	45.7824	0.846206
							GB16793	60.5288	30.7833	0.975476	29.7456	0.805326		GB15676	244.252	130.482	0.904523	113.77	0.867801		GB13979	115.59	67.5441	0.775112	48.0457	0.849551
							GB16805	35.8842	13.7854	1.38021	22.0989	0.826748		GB15696	66.8817	18.7775	1.8326	48.1041	0.927983		GB13989	186.169	114.304	0.703741	71.8653	0.846938
							GB16806	120.116	53.2667	1.17313	66.8497	0.876785		GB15699	170.058	79.534	1.09639	90.5243	0.893427		GB13997	48.4275	17.8713	1.43818	30.5562	0.893186
							GB16826	1806.3	546.189	1.72556	1260.11	0.956459		GB15717	245.559	118.355	1.05294	127.203	0.890468		GB13999	18.3314	36.5637	-0.996094	18.2323	0.823474
							GB16827	45.097	18.5321	1.283	26.5648	0.837968		GB15718	764.024	500.75	0.609526	263.274	0.808412		GB14017	105.78	58.1978	0.862028	47.5821	0.861674
							GB16839	220.95	122.58	0.849999	98.3704	0.830291		GB15727	64.263	31.5716	1.02536	32.6914	0.844869		GB14032	33.3357	16.4565	1.01841	16.8792	0.818144
							GB16842	1127.66	2117.94	-0.909331	990.28	0.857511		GB15746	50.189	24.3582	1.04296	25.8308	0.830128		GB14037	11.4323	90.4115	-2.98339	78.9792	0.970004
							GB16852	258.795	79.7548	1.69817	179.04	0.946634		GB15779	214.453	127.436	0.750892	87.0175	0.833826		GB14044	24.2909	10.8929	1.15703	13.398	0.803878
							GB16881	730.578	1547.02	-1.08238	816.439	0.895093		GB15780	50.9617	16.1698	1.65612	34.792	0.902621		GB14065	32.0086	15.7216	1.02571	16.287	0.814695
							GB16884	10.3892	28.6381	-1.46284	18.2488	0.808869		GB15787	71.575	38.624	0.889958	32.951	0.82532		GB14068	365.279	250.818	0.542358	114.461	0.811298
							GB16927	355.926	157.798	1.1735	198.129	0.898422		GB15793	451.3	212.121	1.0892	239.178	0.906267		GB14083	27.3994	48.754	-0.831373	21.3545	0.815531
							GB16951	315.306	161.256	0.967398	154.05	0.864276		GB15818	39.287	84.7599	-1.10933	45.4728	0.872979		GB14111	16.9369	5.84439	1.53505	11.0925	0.801369
							GB16959	221.292	102.121	1.11567	119.171	0.884463		GB15832	46.1596	24.0071	0.94317	22.1525	0.806615		GB14133	149.487	101.516	0.558309	47.9708	0.80001
							GB16974	6.68533	26.07	-1.96332	19.3847	0.847471		GB15839	36.4573	16.6993	1.12642	19.758	0.816443		GB14138	1187.33	621.982	0.932773	565.345	0.901495
							GB16982	110.006	49.9635	1.13863	60.0424	0.871524		GB15855	1264.5	792.705	0.673705	471.79	0.831026		GB14145	79.2832	47.0554	0.752657	32.2279	0.826871
							GB16994	59.0363	30.0465	0.974406	28.9898	0.801836		GB15875	114.333	57.7043	0.986488	56.6285	0.866374		GB14149	0.295259	34.4809	-6.86767	34.1856	0.948317
							GB17015	519.906	250.883	1.05124	269.023	0.88253		GB15888	65.3666	34.3556	0.928006	31.0109	0.830339		GB14160	33.6829	16.6486	1.01661	17.0342	0.819032
							GB17068	118.276	68.1441	0.795496	50.1319	0.801246		GB15963	33.7503	66.1053	-0.969864	32.355	0.837367		GB14174	70.3928	35.009	1.0077	35.3838	0.866273
							GB17080	70.4736	36.5436	0.947464	33.93	0.810534		GB15984	102.247	56.9849	0.843412	45.2625	0.833668		GB14191	428.711	221.615	0.951946	207.095	0.902383
							GB17093	243.799	137.083	0.83065	106.717	0.828036		GB15988	2.69247	38.1507	-3.8247	35.4582	0.943623		GB14202	114.17	178.731	-0.646609	64.5612	0.834135
							GB17145	22.1271	4.9493	2.16052	17.1778	0.835552		GB16018	109.863	43.5872	1.33373	66.2762	0.908169		GB14206	273.275	172.235	0.665973	101.04	0.847094
							GB17163	173.033	39.2486	2.14033	133.784	0.96172		GB16051	45.341	23.6304	0.940171	21.7106	0.804607		GB14208	47.4713	19.3025	1.29827	28.1688	0.880539
							GB17168	115.705	66.5206	0.798581	49.1847	0.800655		GB16058	42.0851	20.4213	1.04324	21.6638	0.814805		GB14225	2.08237	21.3688	-3.35921	19.2864	0.907034
							GB17182	44.3529	118.41	-1.41669	74.0567	0.908837		GB16075	15.0948	35.1022	-1.21751	20.0074	0.828596		GB14226	48.0386	27.1492	0.823285	20.8894	0.813023
							GB17192	119.746	52.3693	1.19318	67.3766	0.878718		GB16080	719.361	337.226	1.093	382.135	0.908697		GB14230	24.4356	10.9985	1.15167	13.437	0.804139
							GB17222	70.7502	37.2563	0.925251	33.4939	0.806829		GB16099	48.1932	22.8967	1.07369	25.2965	0.830973		GB14250	104.281	51.3808	1.02117	52.9	0.884406
							GB17226	32.5718	12.4721	1.38492	20.0997	0.815097		GB16101	165.23	92.3703	0.838978	72.86	0.849466		GB14259	101.265	54.8051	0.885758	46.4602	0.864183
							GB17252	119.845	67.9678	0.818249	51.8774	0.806883		GB16109	251.221	160.724	0.644366	90.4963	0.804819		GB14299	71.4568	43.6491	0.711118	27.8076	0.813336
							GB17263	35.3387	13.3585	1.40349	21.9802	0.831365		GB16154	66.9036	38.1508	0.810372	28.7528	0.80577		GB14339	229.036	151.378	0.59742	77.6583	0.824519
							GB17294	171.424	78.9573	1.11843	92.4672	0.879845		GB16174	62.4895	31.5707	0.985027	30.9188	0.837419		GB14340	90.5686	55.3253	0.71107	35.2432	0.824206
							GB17331	8.17826	43.5933	-2.41424	35.415	0.92183		GB16181	295.037	165.106	0.837499	129.93	0.860404		GB14349	66.9167	35.324	0.921719	31.5927	0.850334
							GB17347	41.4211	131.584	-1.66755	90.1628	0.933212		GB16186	483.472	287.118	0.751791	196.355	0.846243		GB14358	427.499	251.355	0.766194	176.144	0.874477
							GB17366	266.312	150.465	0.823685	115.846	0.82766		GB16196	87.4053	35.8431	1.28603	51.5622	0.896756		GB14361	7.52793	61.1267	-3.02148	53.5987	0.960493
							GB17380	28.7273	66.0172	-1.20042	37.2898	0.857779		GB16215	500.605	1478.76	-1.56265	978.158	0.951759		GB14378	157.868	94.9681	0.733204	62.9	0.849446
							GB17414	226.338	125.715	0.848319	100.623	0.83072		GB16239	53.095	27.0239	0.974338	26.071	0.823312		GB14419	114.962	74.5417	0.625032	40.4199	0.811977
							GB17434	391.464	153.981	1.34613	237.483	0.921132		GB16240	156.997	61.5055	1.35195	95.4917	0.917891		GB14434	133.048	57.8198	1.20232	75.2285	0.911737
							GB17450	290.223	164.6	0.818197	125.623	0.828627		GB16282	63.3166	113.772	-0.845493	50.4556	0.84022		GB14435	187.36	374.646	-0.999713	187.286	0.906041
							GB17469	114.523	64.327	0.832137	50.1957	0.807366		GB16291	376.483	121.394	1.63289	255.089	0.950861		GB14454	217.533	140.789	0.6277	76.7441	0.831626
							GB17471	220.366	129.726	0.764436	90.6401	0.802803		GB16302	120.872	65.293	0.888482	55.5792	0.849149		GB14496	17.175	105.031	-2.61243	87.8557	0.965249
							GB17478	181.064	88.4094	1.03423	92.655	0.865403		GB16316	55.6852	24.6641	1.17488	31.0211	0.858079		GB14519	1539.07	877.609	0.810406	661.458	0.885452
							GB17500	566.21	258.385	1.13181	307.825	0.897348		GB16380	118.495	45.5289	1.37997	72.966	0.9162		GB14524	117.094	60.1856	0.96018	56.9087	0.88101
							GB17553	190.041	110.98	0.776016	79.0615	0.806185		GB16419	360.125	206.046	0.805532	154.079	0.85829		GB14528	53.448	22.242	1.26485	31.206	0.882943
							GB17579	45.5626	7.96865	2.51544	37.594	0.929453		GB16424	85.451	46.1928	0.887431	39.2583	0.834778		GB14532	37.1268	15.8844	1.22485	21.2424	0.854933
							GB17608	382.973	625.369	-0.707466	242.396	0.803876		GB16448	670.777	402.447	0.737033	268.329	0.846138		GB14542	151.351	78.3562	0.949781	72.995	0.885817
							GB17641	154.175	84.5278	0.867075	69.6477	0.825137		GB16453	36.6894	97.6383	-1.41209	60.949	0.913664		GB14552	75.2262	46.6061	0.690716	28.6201	0.811089
							GB17655	5.84551	28.2624	-2.27348	22.4169	0.875765		GB16460	199.117	117.858	0.756564	81.2588	0.834408		GB14583	108.776	57.9709	0.907965	50.8055	0.869356
							GB17664	38.3616	121.789	-1.66665	83.4276	0.931225		GB16468	676.418	252.685	1.42057	423.733	0.940505		GB14592	9.79586	31.4278	-1.6818	21.6319	0.880435
							GB17692	28.3634	57.3511	-1.01579	28.9877	0.809191		GB16497	160.149	94.3542	0.763257	65.7949	0.829599		GB14612	512.784	172.281	1.57359	340.503	0.95208
							GB17752	79.3295	22.7491	1.80205	56.5804	0.928433		GB16506	140.432	87.4223	0.683797	53.0096	0.804185		GB14616	145.737	69.9428	1.05912	75.7945	0.899927
							GB17760	64.4261	28.0169	1.20135	36.4092	0.856008		GB16507	313.622	186.471	0.750078	127.151	0.840114		GB14619	54.8828	27.5891	0.992258	27.2938	0.851327
							GB17761	84.6764	37.277	1.18367	47.3993	0.865188		GB16527	95.9178	53.06	0.854172	42.8577	0.832928		GB14620	47.0255	17.3993	1.43441	29.6262	0.891304
							GB17782	336.28	86.0904	1.96574	250.189	0.963331		GB16541	1068.86	463.455	1.20558	605.409	0.92402		GB14621	550.125	1449.56	-1.39779	899.437	0.944607
							GB17787	1922.56	1194.76	0.686308	727.8	0.801138		GB16549	399.315	197.035	1.01907	202.28	0.89422		GB14637	116.149	72.0711	0.688488	44.0783	0.830111
							GB17793	206.06	121.527	0.761791	84.5334	0.800923		GB16568	312.632	500.681	-0.679428	188.05	0.828754		GB14639	72.0602	221.578	-1.62054	149.518	0.947481
							GB17823	145.556	34.9752	2.05717	110.581	0.954043		GB16579	559.022	311.144	0.845323	247.878	0.869597		GB14642	242.583	163.633	0.568014	78.95	0.815165
							GB17831	78.7609	36.3527	1.11542	42.4082	0.852572		GB16582	39.5115	14.0573	1.49095	25.4542	0.871077		GB14654	31.1294	16.0444	0.956207	15.085	0.800167
							GB17852	10.4453	40.3886	-1.95109	29.9433	0.894288		GB16587	451.517	1310.35	-1.5371	858.832	0.950808		GB14698	74.2693	42.5409	0.803915	31.7284	0.834866
							GB17854	63.1518	29.0988	1.11786	34.053	0.838022		GB16595	85.4648	50.9319	0.74676	34.5329	0.801913		GB14705	208.071	132.081	0.655651	75.9898	0.840406
							GB17875	8904.74	4365.6	1.02839	4539.13	0.884785		GB16599	179.231	86.0352	1.05882	93.1959	0.885924		GB14709	66.4005	37.8307	0.811637	28.5698	0.830006
							GB17885	9.32808	120.686	-3.69353	111.358	0.980511		GB16615	139.992	236.528	-0.756668	96.5362	0.837842		GB14710	343.283	186.018	0.883956	157.265	0.890364
							GB17931	335.713	157.129	1.09527	178.583	0.889348		GB16648	79.1131	39.3736	1.00669	39.7395	0.853271		GB14717	72.6024	45.5549	0.672409	27.0474	0.803303
							GB17989	38.3134	14.0868	1.4435	24.2266	0.844089		GB16684	287.293	152.447	0.914211	134.846	0.874775		GB14721	45.0954	21.7061	1.05488	23.3893	0.848976
							GB17992	411.069	226.198	0.861795	184.871	0.842425		GB16692	0.38001	122.669	-8.33451	122.289	0.98547		GB14731	81.7528	50.1588	0.704766	31.594	0.818039
							GB18021	2.18757	34.9429	-3.9976	32.7553	0.93042		GB16701	257.775	141.784	0.862412	115.99	0.862517		GB14750	346.096	238.62	0.536459	107.476	0.810462
							GB18040	49.9663	16.5381	1.59516	33.4281	0.882691		GB16710	28.5888	55.0014	-0.944017	26.4126	0.820987		GB14751	108.896	60.3745	0.850938	48.5214	0.861256
							GB18045	1405.04	848.144	0.728229	556.895	0.812735		GB16712	50.3367	18.9258	1.41126	31.4109	0.882701		GB14795	145.39	87.6688	0.729794	57.7213	0.84746
							GB18071	27.5068	8.49641	1.69486	19.0104	0.832385		GB16723	34.6707	13.8208	1.32687	20.8499	0.841541		GB14811	16.207	1.70544	3.24841	14.5016	0.876254
							GB18080	43.6934	114.073	-1.38447	70.3798	0.901106		GB16747	29.5376	10.1722	1.53792	19.3654	0.849255		GB14813	833.976	500.88	0.735541	333.096	0.872283
							GB18089	29.7227	7.39551	2.00684	22.3272	0.866799		GB16763	101.934	57.8976	0.816056	44.0361	0.829547		GB14817	51.8243	24.4243	1.08531	27.4	0.862458
							GB18150	29.4161	72.6432	-1.30422	43.2272	0.876087		GB16792	172.749	93.1666	0.890795	79.5826	0.859188		GB14823	21.9511	6.2188	1.81959	15.7323	0.857598
							GB18161	8130.25	51939	-2.67545	43808.7	0.988242		GB16803	444.533	284.21	0.645335	160.323	0.817447		GB14851	232.155	133.559	0.79761	98.5959	0.870454
							GB18216	197.929	98.3805	1.00854	99.5487	0.862719		GB16805	36.3726	15.596	1.22168	20.7766	0.83277		GB14852	9002.12	5977.29	0.590772	3024.83	0.839831
							GB18234	101.994	39.7097	1.36093	62.2846	0.896113		GB16806	114.511	55.2261	1.05206	59.2847	0.874089		GB14854	68.7543	121.853	-0.825616	53.0984	0.862458
							GB18295	79.4876	34.7797	1.19248	44.7079	0.862987		GB16816	84.8976	47.7049	0.831586	37.1927	0.823418		GB14857	78.2858	44.2441	0.823264	34.0416	0.842548
							GB18300	337.453	185.522	0.863091	151.93	0.839686		GB16826	1745.22	533.06	1.71104	1212.16	0.959791		GB14865	1051.86	645.437	0.704599	406.426	0.865907
							GB18310	49.6809	21.985	1.17617	27.6959	0.828143		GB16827	49.7895	18.1612	1.45499	31.6283	0.885396		GB14867	97.9127	20.3969	2.26315	77.5158	0.955686
							GB18313	50.9985	137.072	-1.42641	86.0737	0.913508		GB16839	225.896	119.145	0.922941	106.751	0.872186		GB14891	38.0285	20.7415	0.874563	17.287	0.80393
							GB18323	165.536	83.5318	0.986749	82.0043	0.855417		GB16842	1134.16	2096.58	-0.886417	962.421	0.879954		GB14902	30.5701	12.9035	1.24436	17.6666	0.842026
							GB18357	40.446	92.5172	-1.19372	52.0712	0.870343		GB16852	261.215	79.8203	1.71041	181.395	0.952446		GB14908	136.467	86.9081	0.65099	49.5589	0.825878
							GB18360	121.342	52.5481	1.20737	68.7941	0.88559		GB16881	705.055	1537.42	-1.12471	832.367	0.913558		GB14914	137.916	88.2882	0.643497	49.6278	0.82337
							GB18365	130.661	497.013	-1.92746	366.352	0.964297		GB16884	10.5599	29.5066	-1.48245	18.9468	0.84096		GB14916	136.283	59.085	1.20574	77.1976	0.912573
							GB18441	165.417	38.1525	2.11625	127.264	0.958445		GB16912	46.8987	23.7403	0.982208	23.1584	0.815386		GB14921	29.7204	14.4409	1.04129	15.2794	0.808424
							GB18443	167.323	54.7799	1.61092	112.543	0.931977		GB16913	75.4926	44.0851	0.776043	31.4075	0.801226		GB14929	53.2889	25.4756	1.06472	27.8133	0.861518
							GB18472	4.64405	20.3133	-2.12897	15.6692	0.820627		GB16927	349.268	159.573	1.13012	189.695	0.907746		GB14937	102.484	66.0052	0.634747	36.4788	0.807692
							GB18527	296.516	1085.83	-1.87262	789.319	0.963331		GB16940	169.269	105.944	0.676007	63.3242	0.809891		GB14944	192.884	105.025	0.877001	87.859	0.880435
							GB18538	498.22	1034.85	-1.05457	536.632	0.885268		GB16951	315.661	156.132	1.01561	159.529	0.891314		GB14947	77.7182	157.311	-1.01729	79.5926	0.894753
							GB18543	93.7304	759.611	-3.01867	665.88	0.991302		GB16959	228.519	93.6919	1.28632	134.827	0.919423		GB14948	86.9692	31.563	1.46227	55.4062	0.919367
							GB18576	180.293	103.732	0.797482	76.5611	0.81456		GB16974	9.07886	26.8258	-1.56304	17.7469	0.839322		GB14956	67.4167	31.375	1.10349	36.0417	0.87662
							GB18662	413.42	725.449	-0.811266	312.029	0.835875		GB16982	111.085	52.0579	1.09347	59.0267	0.881644		GB14961	108.114	206.639	-0.934563	98.5254	0.887228
							GB18669	218.855	118.066	0.890379	100.789	0.837807		GB16992	44.4084	76.4328	-0.783361	32.0245	0.802283		GB14972	436.905	242.077	0.851853	194.828	0.888691
							GB18719	379.434	227.864	0.735676	151.57	0.806131		GB16994	58.3079	30.3881	0.940185	27.9198	0.825003		GB14973	128.302	81.9976	0.645888	46.3043	0.823788
							GB18737	28.1522	70.6831	-1.32812	42.5309	0.878127		GB17015	525.688	245.029	1.10126	280.659	0.908539		GB14985	130.601	83.0019	0.653947	47.5989	0.824624
							GB18779	121.349	61.5799	0.978631	59.7691	0.844948		GB17080	70.9758	37.1898	0.93242	33.786	0.835623		GB14986	820.018	578.047	0.504468	241.971	0.800847
							GB18806	38.3445	5.73537	2.74106	32.6092	0.921293		GB17093	242.394	138.944	0.802851	103.45	0.850153		GB14992	90.3581	44.3177	1.02777	46.0405	0.879703
							GB18819	11991.9	7281.28	0.719801	4710.66	0.810534		GB17106	116.855	70.006	0.739163	46.8485	0.813484		GB14998	66.2775	32.6816	1.02004	33.5959	0.864758
							GB18850	99.5639	51.5404	0.949918	48.0235	0.83072		GB17112	55.1335	27.3463	1.01158	27.7871	0.832664		GB15002	31.3863	6.48536	2.27488	24.901	0.907556
							GB18896	213.211	92.9161	1.19828	120.295	0.898046		GB17145	21.0056	6.58767	1.67294	14.418	0.8175		GB15018	392.664	271.286	0.533482	121.378	0.807849
							GB18898	125.81	231.788	-0.881558	105.978	0.836841		GB17161	91.9442	51.7216	0.829992	40.2226	0.826799		GB15023	85.0389	54.1865	0.65019	30.8524	0.806908
							GB18909	17.2443	3.2775	2.39545	13.9668	0.807205		GB17163	175.794	38.2382	2.2008	137.556	0.967769		GB15045	73.9247	46.1908	0.678453	27.734	0.80764
							GB18937	509.718	285.743	0.83498	223.974	0.838505		GB17168	119.039	69.3468	0.779537	49.6925	0.823735		GB15053	254.199	176.301	0.527914	77.8976	0.800951
							GB18951	35.3483	10.3484	1.77223	24.9999	0.867927		GB17182	44.2907	115.762	-1.38609	71.4716	0.916358		GB15072	107.625	70.4844	0.610644	37.1411	0.804452
							GB18993	533.908	209.928	1.3467	323.98	0.922957		GB17192	113.526	51.8566	1.13042	61.669	0.886347		GB15086	152.092	100.921	0.591717	51.1708	0.811089
							GB19028	0.5	22.3471	-5.48202	21.8471	0.892838		GB17252	111.07	67.9276	0.709396	43.1421	0.803128		GB15107	116.3	70.9139	0.713715	45.3864	0.835232
							GB19030	1375.16	502.058	1.45368	873.105	0.935305		GB17263	36.053	13.7999	1.38546	22.2531	0.854327		GB15139	124.678	59.6103	1.06457	65.0676	0.896373
							GB19046	109.826	61.3734	0.839534	48.4526	0.808064		GB17294	166.57	77.8038	1.09822	88.7664	0.893163		GB15160	53.9261	32.2254	0.742785	21.7007	0.80116
							GB19075	879.808	512.071	0.780845	367.737	0.825405		GB17331	9.06521	44.9425	-2.30967	35.8773	0.930202		GB15166	28.7614	9.33557	1.62332	19.4258	0.870767
							GB19114	135.722	67.0449	1.01745	68.6768	0.855041		GB17347	44.5441	133.383	-1.58227	88.8387	0.933636		GB15169	145.157	73.2391	0.986923	71.9174	0.889475
							GB19169	156.317	84.805	0.882256	71.5122	0.827553		GB17366	257.501	148.656	0.792602	108.845	0.846455		GB15179	54.8234	18.0625	1.6018	36.761	0.909333
							GB19197	175.484	99.7269	0.815286	75.7572	0.818694		GB17380	31.545	60.9035	-0.949115	29.3585	0.829599		GB15203	29.2015	12.8319	1.1863	16.3695	0.831156
							GB19215	138.486	51.8702	1.41676	86.616	0.912756		GB17385	133.699	66.7716	1.00168	66.9272	0.872503		GB15214	3.72405	37.1147	-3.31705	33.3907	0.942308
							GB19234	20.3	51.7553	-1.35023	31.4554	0.858585		GB17414	221.402	124.376	0.831956	97.0257	0.853852		GB15215	115.262	68.1514	0.758103	47.1106	0.84537
							GB19238	62.7163	116.502	-0.893443	53.7858	0.821164		GB17434	373.92	156.524	1.25635	217.396	0.923756		GB15258	22.9227	9.82958	1.22158	13.0932	0.806647
							GB19252	220.479	87.0665	1.34045	133.413	0.912864		GB17440	5.18743	20.158	-1.95826	14.9706	0.834566		GB15263	84.4854	51.4635	0.715154	33.022	0.823265
							GB19273	217.417	367.072	-0.755599	149.655	0.811124		GB17450	295.758	154.41	0.937651	141.348	0.879954		GB15272	357.004	122.686	1.54097	234.318	0.94884
							GB19306	194.795	80.6476	1.27225	114.147	0.903683		GB17469	112.905	65.4332	0.787009	47.4714	0.824316		GB15286	54.3488	32.0678	0.761126	22.2811	0.807274
							GB19322	45.7233	19.6096	1.22137	26.1137	0.83158		GB17471	217.162	135.141	0.684307	82.021	0.81565		GB15293	46.948	23.8882	0.974768	23.0598	0.837793
							GB19345	187.84	96.0285	0.967969	91.8114	0.855041		GB17478	179.082	87.6673	1.03051	91.4146	0.882648		GB15311	195.603	95.0983	1.04044	100.505	0.901077
							GB19444	608.621	355.682	0.774955	252.939	0.819714		GB17500	547.68	267.888	1.0317	279.791	0.897601		GB15325	57.5461	21.14	1.44474	36.4061	0.901338
							GB19454	67.2829	34.3547	0.969732	32.9282	0.811446		GB17553	193.234	116.958	0.724366	76.2767	0.824263		GB15333	105.121	49.973	1.07283	55.1482	0.89214
							GB19457	286.228	104.408	1.45493	181.82	0.92795		GB17579	48.0714	9.49028	2.34065	38.5811	0.934535		GB15378	227.878	92.7185	1.29733	135.159	0.929139
							GB19464	0.26749	34.1962	-6.99821	33.9287	0.935252		GB17608	380.749	624.735	-0.714403	243.986	0.838053		GB15382	42.8828	18.2623	1.23153	24.6204	0.865332
							GB19503	228.361	405.189	-0.82728	176.828	0.835767		GB17641	151.674	81.6944	0.892662	69.9793	0.85623		GB15398	120.059	69.2194	0.794499	50.8398	0.853261
							GB19605	66.1833	34.8483	0.925377	31.3349	0.802319		GB17655	6.1409	28.2825	-2.20339	22.1416	0.891366		GB15429	319.841	151.606	1.07703	168.235	0.914611
							GB19611	82.2623	44.0086	0.902445	38.2536	0.805648		GB17664	42.2561	126.529	-1.58223	84.2725	0.932738		GB15455	60.3277	33.6522	0.84212	26.6755	0.832253
							GB19636	82.238	44.8043	0.876166	37.4336	0.800762		GB17684	85.7414	48.4137	0.824577	37.3277	0.822308		GB15460	8307.22	4832.59	0.781569	3474.63	0.882473
							GB19642	89.5427	207.11	-1.20975	117.567	0.898314		GB17692	26.8925	59.2628	-1.13992	32.3703	0.858079		GB15464	139.03	81.9059	0.763361	57.1245	0.852425
							GB19683	125.549	69.3379	0.856538	56.2114	0.817513		GB17752	76.9788	23.5756	1.70716	53.4031	0.925922		GB15487	218.913	316.963	-0.533953	98.0494	0.805079
							GB19686	143.817	55.0563	1.38526	88.7608	0.911253		GB17760	64.3673	27.5176	1.22598	36.8498	0.87673		GB15506	7371	992.408	2.89285	6378.59	0.989339
							GB19710	77.7592	38.5298	1.01304	39.2294	0.829378		GB17761	83.4542	38.1043	1.13103	45.3498	0.874458		GB15513	47.9898	23.807	1.01134	24.1828	0.844011
							GB19733	107.334	53.5073	1.0043	53.827	0.844626		GB17782	332.264	93.2447	1.83324	239.019	0.961112		GB15525	83.6345	126.105	-0.592449	42.47	0.804296
							GB19783	147.57	2299.49	-3.96184	2151.92	0.997852		GB17786	236.147	138.098	0.773998	98.0497	0.839374		GB15528	66.1929	18.1857	1.86387	48.0072	0.930602
							GB19791	278.935	162.055	0.783445	116.88	0.814238		GB17787	1886.44	1176.22	0.681507	710.218	0.834408		GB15549	33.2152	16.3695	1.02083	16.8457	0.817569
							GB19800	182.997	87.3815	1.06642	95.6153	0.870128		GB17793	206.65	119.441	0.790888	87.2086	0.842386		GB15569	56.8315	29.3468	0.95349	27.4848	0.847878
							GB19804	482.101	4425.07	-3.19829	3942.97	0.994041		GB17817	58.7581	31.6916	0.890687	27.0665	0.812903		GB15593	500.983	315.626	0.666543	185.356	0.855351
							GB19811	193.95	73.3881	1.40207	120.562	0.919038		GB17823	144.872	31.6885	2.19274	113.183	0.964229		GB15603	90.2399	54.4562	0.72867	35.7837	0.8287
							GB19820	586.34	325.132	0.850712	261.208	0.843606		GB17831	77.682	33.7233	1.20384	43.9588	0.882384		GB15619	334.789	231.045	0.535078	103.744	0.809939
							GB19843	155.459	79.471	0.968035	75.9882	0.85037		GB17852	10.2858	41.4235	-2.0098	31.1377	0.91192		GB15628	267.698	176.36	0.602087	91.3384	0.827707
							GB19845	66.585	129.707	-0.961991	63.1223	0.842478		GB17875	8942.11	4327.59	1.04705	4614.52	0.903519		GB15638	66.903	40.738	0.715694	26.1649	0.810985
							GB19850	59.3301	237.03	-1.99823	177.7	0.960378		GB17885	9.23555	123.893	-3.74576	114.658	0.982511		GB15662	49451.9	14540.8	1.76592	34911.1	0.962845
							GB19894	53.8821	17.4159	1.6294	36.4662	0.891066		GB17931	324.148	147.211	1.13877	176.938	0.908169		GB15676	246.065	126.278	0.962439	119.787	0.896373
							GB19901	126.284	37.5026	1.75162	88.7819	0.936218		GB17939	71.5228	39.565	0.854176	31.9577	0.817975		GB15696	69.1912	19.4933	1.82761	49.6979	0.931072
							GB19933	79.7174	42.8688	0.894966	36.8486	0.801675		GB17989	37.0363	15.4142	1.26468	21.622	0.840643		GB15699	171.285	77.3833	1.1463	93.9017	0.911162
							GB19942	25.2802	79.6406	-1.6555	54.3604	0.914797		GB17992	419.235	214.284	0.968236	204.951	0.888143		GB15717	245.075	115.838	1.08111	129.237	0.91064
							GB19966	165.119	47.4162	1.80006	117.703	0.947063		GB18021	1.56476	36.6752	-4.55079	35.1104	0.944257		GB15718	787.503	505.482	0.639624	282.02	0.851171
							GB19967	565.986	281.915	1.00551	284.071	0.876785		GB18022	141.395	222.723	-0.655515	81.3276	0.808517		GB15727	64.3297	30.9469	1.05569	33.3829	0.870506
							GB19989	89.2846	43.4111	1.04035	45.8735	0.843498		GB18032	20.9727	5.90895	1.82754	15.0638	0.830022		GB15746	51.609	23.507	1.13453	28.102	0.866691
							GB20020	2.09982	972.705	-8.85559	970.605	0.999087		GB18040	49.9454	16.6887	1.58148	33.2567	0.896386		GB15755	878.064	1254.29	-0.514477	376.229	0.806804
							GB20022	45.6428	20.3632	1.16442	25.2795	0.818265		GB18045	1406.54	873.755	0.686846	532.782	0.836574		GB15779	217.93	124.417	0.808684	93.5132	0.870297
							GB20037	191.249	109.896	0.799318	81.3534	0.816117		GB18071	28.6163	10.8974	1.39286	17.7189	0.828384		GB15780	52.2059	17.8335	1.54962	34.3724	0.904369
							GB20087	980.888	476.055	1.04296	504.833	0.884194		GB18080	41.0988	109.29	-1.41099	68.1912	0.916834		GB15784	220.986	352.421	-0.673344	131.435	0.850909
							GB20102	60.9275	21.0849	1.53088	39.8426	0.892086		GB18089	31.5505	7.84393	2.00801	23.7066	0.891525		GB15787	69.8844	37.9436	0.881113	31.9408	0.847199
							GB20104	149.646	75.9118	0.979163	73.7347	0.850639		GB18107	309.985	187.831	0.722766	122.155	0.833087		GB15790	19.7649	38.5531	-0.963904	18.7881	0.822899
							GB20144	638.245	388.059	0.717832	250.185	0.806346		GB18150	29.4252	74.1596	-1.33358	44.7344	0.893533		GB15793	456.582	216.932	1.07363	239.65	0.916806
							GB20152	239.645	455.199	-0.925599	215.554	0.861699		GB18161	8015.69	51213.3	-2.67562	43197.6	0.989961		GB15804	39.9372	22.2382	0.844694	17.699	0.802937
							GB30001	2.59663	315.332	-6.92409	312.735	0.966627		GB18183	802.156	1281.58	-0.675964	479.419	0.833668		GB15805	184.984	124.161	0.575191	60.8232	0.813023
							GB30060	12.2544	82.9068	-2.75819	70.6524	0.864939		GB18192	91.0673	154.201	-0.759807	63.1337	0.82849		GB15818	39.4576	85.3057	-1.11234	45.8481	0.887908
							GB30064	135.464	349.411	-1.36702	213.947	0.865528		GB18197	317.106	205.1	0.628638	112.006	0.806245		GB15832	46.1058	23.2406	0.9883	22.8652	0.839204
							GB30100	1245.57	466.089	1.41813	779.484	0.904594		GB18216	208.108	94.169	1.14401	113.939	0.901722		GB15839	35.4498	18.3556	0.949555	17.0942	0.812605
							GB30163	129.728	41.9816	1.62766	87.7464	0.834315		GB18233	140.142	233.098	-0.734044	92.9555	0.829917		GB15855	1250.51	772.598	0.694721	477.908	0.864705
							GB30165	734.505	335.121	1.13209	399.383	0.86435		GB18234	91.6502	44.2909	1.04913	47.3593	0.865212		GB15875	112.55	54.4321	1.04804	58.118	0.893081
							GB30196	5.13937	93.2993	-4.1822	88.1599	0.897919		GB18295	78.8451	34.6987	1.18414	44.1465	0.87747		GB15888	68.4602	35.5225	0.946533	32.9377	0.857337
							GB30200	0.5	77.3669	-7.27364	76.8669	0.888889		GB18299	23.4766	6.75661	1.79685	16.72	0.843866		GB15898	31.3289	16.1054	0.959954	15.2235	0.801108
							GB30202	12.5143	8737.62	-9.44751	8725.1	0.999804		GB18300	333.32	177.885	0.90596	155.435	0.8771		GB15939	74.6411	46.0088	0.698058	28.6322	0.812761
							GB30203	2.70938	4043.99	-10.5436	4041.28	0.99843		GB18310	42.7984	22.0662	0.955717	20.7322	0.801332		GB15963	34.9323	65.2246	-0.900853	30.2923	0.846102
							GB30204	48.8349	129.596	-1.40803	80.7608	0.81115		GB18313	52.2608	141.219	-1.43413	88.9578	0.924601		GB15984	100.252	57.8392	0.793514	42.413	0.846154
							GB30215	993.241	425.496	1.223	567.745	0.882018		GB18323	179.631	91.9795	0.965651	87.6514	0.875092		GB15988	2.89495	37.7392	-3.70445	34.8442	0.946697
							GB30222	1738.89	4132.76	-1.24894	2393.87	0.89576		GB18357	45.9358	90.9012	-0.984681	44.9654	0.855331		GB15990	92.6437	54.7568	0.758656	37.8869	0.836434
							GB30316	1152.24	333.456	1.78887	818.78	0.935022		GB18360	117.207	53.931	1.11987	63.2759	0.886717		GB15991	73.9148	46.3117	0.674488	27.6031	0.804557
							GB30362	65.2805	210.81	-1.69122	145.53	0.873577		GB18365	140.995	544.4	-1.94902	403.405	0.969354		GB15993	86.7053	51.5079	0.751327	35.1974	0.830477
							GB30365	203.85	428.139	-1.07057	224.289	0.831174		GB18440	207.596	125.918	0.721291	81.6778	0.82569		GB16017	65.2597	36.3652	0.843633	28.8945	0.83727
							GB30366	51495.1	28353.4	0.860914	23141.7	0.82607		GB18441	177.577	39.3483	2.17407	138.229	0.966448		GB16018	112.889	44.1229	1.35531	68.7664	0.919158
							GB30431	924.962	388.29	1.25226	536.673	0.883981		GB18443	166.247	56.7993	1.54939	109.448	0.936278		GB16047	52.4442	84.3611	-0.685795	31.9169	0.816681
							GB30471	21.29	123.773	-2.53945	102.483	0.889085		GB18472	6.93055	21.0804	-1.60486	14.1498	0.809733		GB16051	42.7568	23.4958	0.863752	19.261	0.812918
							GB30473	150.471	31.0206	2.27819	119.451	0.888104		GB18480	22.1475	7.11403	1.63841	15.0335	0.819772		GB16058	40.4093	22.2272	0.86236	18.1821	0.807849
							GB30494	2636	1557.04	0.759541	1078.96	0.803691		GB18489	274.999	179.035	0.619184	95.9638	0.800063		GB16075	14.0051	37.2645	-1.41185	23.2595	0.873746
							GB30506	407.833	754.221	-0.887008	346.388	0.812917		GB18527	303.051	1105.47	-1.86702	802.416	0.966977		GB16080	731.474	335.729	1.12351	395.745	0.922711
							GB30512	2652.94	5146.93	-0.956121	2493.99	0.852572		GB18536	83.9115	48.3508	0.795328	35.5607	0.816126		GB16101	167.726	94.2073	0.832199	73.5191	0.870872
							GB30573	1930.54	1076.13	0.843159	854.416	0.816254		GB18538	485.599	1034.86	-1.0916	549.26	0.909912		GB16109	250.733	167.85	0.57898	82.8829	0.819555
														GB18543	91.8906	733.453	-2.99672	641.562	0.99218		GB16147	36.4986	18.4521	0.984059	18.0465	0.820652
														GB18576	180.97	106.419	0.766	74.5513	0.833774		GB16154	65.4799	37.0956	0.819803	28.3843	0.833769
														GB18662	396.816	710.615	-0.840595	313.798	0.86928		GB16174	62.8231	30.9929	1.01936	31.8302	0.862772
														GB18664	108.166	66.1185	0.710122	42.0476	0.802124		GB16181	290.246	167.751	0.790955	122.495	0.872648
														GB18669	218.188	120.513	0.856376	97.6742	0.858713		GB16186	481.532	282.453	0.769621	199.079	0.875679
														GB18692	95.8618	54.1172	0.824868	41.7446	0.826958		GB16189	378.12	259.623	0.542429	118.498	0.811664
														GB18719	367.991	235.496	0.643971	132.496	0.810631		GB16196	83.7635	33.7336	1.31213	50.0299	0.9074
														GB18737	27.4251	73.9213	-1.43049	46.4962	0.904364		GB16215	513.874	1459.4	-1.50589	945.528	0.951035
														GB18751	314.344	201.279	0.64315	113.065	0.808993		GB16239	50.8565	30.0997	0.756681	20.7567	0.802101
														GB18764	442.727	687.761	-0.635489	245.034	0.817447		GB16240	165.777	59.743	1.4724	106.034	0.93541
														GB18806	35.0075	11.0105	1.66878	23.9969	0.878685		GB16282	63.2229	112.511	-0.831543	49.2878	0.859375
														GB18819	11836.3	7199.36	0.717277	4636.94	0.845451		GB16291	378.834	121.857	1.63638	256.977	0.953961
														GB18849	24.6086	9.43069	1.38373	15.1779	0.806985		GB16302	119.194	65.0507	0.873677	54.1434	0.867736
														GB18850	97.4208	52.181	0.900705	45.2398	0.842228		GB16313	158.869	102.988	0.625359	55.8807	0.824206
														GB18894	53.7992	28.3517	0.924152	25.4476	0.815228		GB16316	57.7677	26.9955	1.09755	30.7722	0.869617
														GB18896	212.697	91.2001	1.2217	121.497	0.912607		GB16324	84.8914	131.621	-0.632697	46.7294	0.817778
														GB18898	122.752	232.493	-0.92144	109.741	0.87282		GB16380	118.381	45.9132	1.36645	72.4676	0.920569
														GB18937	502.049	287.649	0.803522	214.401	0.860298		GB16388	101.601	52.5421	0.951363	49.0585	0.874268
														GB18951	32.1016	13.2558	1.27602	18.8458	0.826641		GB16419	349.163	212.054	0.719468	137.109	0.862197
														GB18962	47.7035	22.7893	1.06574	24.9142	0.829811		GB16424	85.0864	46.0446	0.885896	39.0418	0.856553
														GB18993	533.22	208.911	1.35184	324.309	0.93258		GB16433	51.474	29.3789	0.809063	22.0951	0.812814
														GB19008	59.8489	33.1746	0.851247	26.6743	0.806193		GB16447	7.77026	23.1519	-1.5751	15.3817	0.846102
														GB19028	0.5	23.5031	-5.55478	23.0031	0.914192		GB16448	680.235	406.999	0.741008	273.236	0.871603
														GB19030	1380.3	508.549	1.44052	871.747	0.943728		GB16453	37.8218	94.0073	-1.31356	56.1855	0.911737
														GB19046	114.199	65.9397	0.792334	48.2596	0.825373		GB16460	202.099	115.784	0.803628	86.3152	0.867893
														GB19056	44.4045	76.3054	-0.78108	31.9009	0.802124		GB16464	379.028	551.111	-0.54004	172.083	0.816263
														GB19071	148.224	89.3707	0.729904	58.8531	0.819402		GB16468	683.63	253.562	1.43088	430.068	0.9456
														GB19075	871.61	532.04	0.712148	339.57	0.839744		GB16472	256.569	165.378	0.633576	91.1906	0.835128
														GB19114	134.52	67.6839	0.990933	66.8357	0.871183		GB16497	163.547	93.2884	0.809932	70.2582	0.864183
														GB19122	28.7444	58.6123	-1.02792	29.8679	0.839797		GB16506	138.214	84.1872	0.715233	54.027	0.843332
														GB19169	154.436	83.5391	0.886481	70.8964	0.856599		GB16507	313.883	184.712	0.764944	129.17	0.868363
														GB19171	526.036	336.068	0.646409	189.968	0.819455		GB16526	189.745	127.985	0.56809	61.7602	0.810044
														GB19197	172.722	101.028	0.773691	71.6937	0.833034		GB16527	92.8588	53.9476	0.783481	38.9112	0.840667
														GB19207	473.629	290.826	0.703598	182.802	0.833615		GB16540	185.121	121.712	0.604994	63.4088	0.820234
														GB19215	130.802	53.6403	1.28599	77.1613	0.909014		GB16541	1064.5	465.576	1.19308	598.922	0.931334
														GB19234	22.7527	50.3587	-1.1462	27.6059	0.849255		GB16549	394.162	197.526	0.996747	196.636	0.906564
														GB19238	61.5717	114.299	-0.892469	52.727	0.847353		GB16562	141.15	94.9832	0.571481	46.1664	0.801265
														GB19252	204.521	97.043	1.07555	107.478	0.89031		GB16568	321.121	499.493	-0.637346	178.372	0.848296
														GB19269	43.892	22.2149	0.982427	21.677	0.80857		GB16577	47.8509	26.1257	0.873074	21.7251	0.821436
														GB19273	219.113	364.861	-0.73567	145.748	0.840114		GB16579	553.687	318.781	0.796507	234.907	0.880957
														GB19283	404.37	259.521	0.639828	144.85	0.81211		GB16582	44.4814	14.5938	1.60785	29.8876	0.899666
														GB19306	186.478	82.3786	1.17867	104.1	0.902726		GB16586	53.047	30.4886	0.799	22.5584	0.813806
														GB19322	46.6022	19.2399	1.2763	27.3623	0.862306		GB16587	457.507	1286.56	-1.49165	829.05	0.949415
														GB19345	185.104	96.3771	0.941572	88.7268	0.871975		GB16594	23.1789	9.87952	1.2303	13.2994	0.809208
														GB19386	26.9823	53.8751	-0.997605	26.8928	0.829335		GB16599	178.038	82.4403	1.11076	95.5975	0.907818
														GB19397	40.566	18.4685	1.13521	22.0975	0.829547		GB16615	140.453	233.536	-0.733559	93.0829	0.858121
														GB19424	63.4509	35.6212	0.832905	27.8297	0.80614		GB16620	37.6456	19.5127	0.948067	18.1329	0.818457
														GB19433	377.033	243.176	0.63269	133.857	0.808095		GB16648	80.283	37.8704	1.08403	42.4127	0.882473
														GB19444	603.355	351.349	0.780104	252.007	0.853482		GB16684	284.456	153.454	0.890397	131.002	0.888273
														GB19454	64.7875	35.7724	0.856871	29.0152	0.813801		GB16686	1672.66	1153.53	0.536095	519.136	0.821436
														GB19456	141.411	240.24	-0.764583	98.8291	0.838106		GB16692	0.373918	122.297	-8.35346	121.924	0.986622
														GB19457	285.716	118.189	1.27349	167.527	0.921378		GB16694	41.1243	23.2278	0.824138	17.8965	0.801735
														GB19464	0.27489	37.6998	-7.09956	37.4249	0.948325		GB16701	269.847	144.039	0.905677	125.807	0.889632
														GB19468	16.6824	3.76173	2.14885	12.9206	0.818134		GB16712	52.9149	17.7302	1.57747	35.1848	0.906668
														GB19503	228.594	402.345	-0.815644	173.751	0.862094		GB16717	79.081	50.5645	0.645206	28.5165	0.803041
														GB19537	75.0647	40.9911	0.872824	34.0736	0.82458		GB16723	33.8061	13.4638	1.3282	20.3423	0.859636
														GB19553	515.092	334.081	0.624633	181.011	0.809468		GB16729	94.171	60.1541	0.646618	34.0168	0.811037
														GB19593	141.329	233.069	-0.721697	91.7396	0.827856		GB16747	29.5497	10.2885	1.5221	19.2611	0.865698
														GB19605	66.4615	38.158	0.800532	28.3035	0.802705		GB16763	95.6057	61.4132	0.638548	34.1925	0.80879
														GB19611	75.9663	42.4144	0.840804	33.5519	0.819138		GB16774	38.0896	18.8424	1.01542	19.2472	0.830581
														GB19642	87.5833	200.611	-1.19567	113.028	0.909859		GB16792	171.378	93.4776	0.874494	77.9009	0.876724
														GB19658	118.495	69.5082	0.769576	48.9872	0.821463		GB16793	53.0928	31.4687	0.754601	21.6242	0.802414
														GB19683	128.478	73.5231	0.805255	54.9552	0.836416		GB16803	452.513	281.905	0.682751	170.608	0.857285
														GB19686	137.548	57.8763	1.24889	79.672	0.906636		GB16805	36.8194	16.9127	1.12236	19.9067	0.842287
														GB19710	77.4757	38.4981	1.00896	38.9776	0.852689		GB16806	113.513	54.1268	1.06845	59.3864	0.89444
														GB19712	88.7659	52.3278	0.762428	36.4381	0.806985		GB16816	83.2505	47.483	0.810048	35.7675	0.840615
														GB19713	293.993	177.399	0.728787	116.595	0.834778		GB16826	1666.43	531.595	1.64836	1134.84	0.957724
														GB19733	111.157	44.7578	1.31239	66.3994	0.906636		GB16827	47.5814	19.0378	1.32153	28.5436	0.882734
														GB19777	450.99	295.642	0.609243	155.348	0.803973		GB16839	230.922	118.02	0.968369	112.901	0.896478
														GB19783	142.539	2253.03	-3.98244	2110.49	0.998256		GB16842	1145.08	2099.86	-0.874839	954.776	0.89653
														GB19791	272.689	165.752	0.718231	106.937	0.830868		GB16852	269.016	79.6025	1.75681	189.414	0.956104
														GB19793	248.496	160.564	0.630068	87.9311	0.80186		GB16881	715.573	1536.9	-1.10285	821.324	0.922763
														GB19800	181.712	88.8384	1.0324	92.8732	0.88286		GB16884	13.3771	28.8611	-1.10936	15.484	0.817517
														GB19804	457.917	4426.85	-3.27312	3968.93	0.995086		GB16890	80.3571	47.2648	0.765658	33.0922	0.832149
														GB19811	197.886	85.571	1.20948	112.315	0.910546		GB16899	58.0398	33.8366	0.778456	24.2031	0.81459
														GB19820	588.845	321.423	0.873417	267.422	0.87319		GB16913	74.5351	40.1606	0.892141	34.3745	0.851014
														GB19832	26.278	10.7169	1.29397	15.5611	0.802071		GB16916	466.726	312.303	0.579631	154.423	0.829222
														GB19835	63.5348	33.3401	0.93029	30.1947	0.828965		GB16927	346.587	158.663	1.12725	187.924	0.919576
														GB19840	130.942	79.2424	0.724586	51.6999	0.813326		GB16932	74.5799	47.1094	0.66277	27.4704	0.80325
														GB19843	149.144	81.1485	0.878068	67.9954	0.854116		GB16937	104.916	63.684	0.720232	41.232	0.832462
														GB19845	70.8343	121.536	-0.778865	50.7019	0.824421		GB16940	171.78	103.767	0.727217	68.0131	0.851484
														GB19850	58.0918	237.559	-2.03188	179.467	0.965973		GB16951	310.697	153.631	1.01604	157.066	0.906773
														GB19866	1468.86	930.45	0.658695	538.408	0.826693		GB16958	113.873	74.1489	0.618927	39.724	0.809156
														GB19871	42.2253	72.9485	-0.788771	30.7232	0.803339		GB16959	237.75	91.2217	1.382	146.529	0.934835
														GB19894	43.8282	15.6772	1.48319	28.151	0.878791		GB16974	9.60821	27.115	-1.49675	17.5068	0.855926
														GB19901	125.587	38.6708	1.69937	86.9164	0.939765		GB16982	113.082	53.5735	1.07778	59.5088	0.895171
														GB19914	97.6518	53.9695	0.855503	43.6823	0.834989		GB16992	44.1294	77.5701	-0.813759	33.4406	0.837584
														GB19942	27.8552	79.8325	-1.51903	51.9773	0.915883		GB16994	59.6245	29.889	0.996291	29.7355	0.856919
														GB19966	161.536	45.9595	1.81342	115.576	0.951442		GB17015	526.122	241.799	1.12159	284.323	0.921405
														GB19967	552.688	278.798	0.987247	273.89	0.892951		GB17068	113.467	67.3669	0.752161	46.1001	0.84213
														GB20020	2.98265	968.978	-8.34372	965.995	0.999102		GB17080	74.5162	38.61	0.948581	35.9062	0.861152
														GB20022	41.9225	20.2501	1.0498	21.6724	0.815862		GB17087	250.593	157.404	0.670876	93.1892	0.845684
														GB20037	195.92	112.343	0.802352	83.5769	0.846032		GB17093	239.354	140.655	0.766986	98.6992	0.866325
														GB20072	18.8154	39.027	-1.05256	20.2117	0.807989		GB17096	74.1364	119.885	-0.693403	45.7491	0.831679
														GB20087	973.714	485.733	1.00334	487.981	0.896597		GB17102	393.561	269.998	0.543636	123.563	0.812082
														GB20102	57.1154	24.0796	1.24607	33.0358	0.871658		GB17106	116.39	73.5761	0.661659	42.814	0.823004
														GB20104	152.343	82.4176	0.8863	69.9255	0.85623		GB17112	55.0359	26.8489	1.03551	28.187	0.857494
														GB20144	637.706	372.602	0.775254	265.103	0.853852		GB17161	88.6876	52.0009	0.770195	36.6867	0.836852
														GB20152	239.607	448.647	-0.904907	209.039	0.875674		GB17163	167.952	35.403	2.24611	132.549	0.965406
														GB30001	2.19766	305.698	-7.12	303.5	0.968163		GB17168	119.609	68.3135	0.808085	51.2957	0.85556
														GB30060	6.83262	72.2763	-3.40301	65.4436	0.883199		GB17182	45.1684	116.022	-1.36102	70.8541	0.919837
														GB30064	132.432	333.557	-1.33268	201.125	0.881665		GB17192	114.438	50.2729	1.18672	64.1655	0.907452
														GB30100	1234.64	478.604	1.36718	756.032	0.922325		GB17252	114.906	71.3718	0.687031	43.5344	0.829588
														GB30126	191.171	98.1803	0.961359	92.9908	0.809935		GB17263	35.2783	14.1772	1.31521	21.1011	0.861727
														GB30163	130.545	48.583	1.42602	81.9619	0.8458		GB17281	74.1796	46.1494	0.684712	28.0303	0.808058
														GB30165	698.449	347.725	1.00621	350.724	0.868239		GB17282	574.077	821.913	-0.51774	247.836	0.809208
														GB30196	3.68624	98.1553	-4.73485	94.4691	0.915036		GB17294	164.664	79.3705	1.05285	85.293	0.902069
														GB30200	0.738159	62.0165	-6.39258	61.2783	0.881281		GB17331	9.582	47.454	-2.30813	37.872	0.932117
														GB30202	13.7844	8609.34	-9.28672	8595.55	0.999808		GB17347	43.4225	119.6	-1.46171	76.178	0.927832
														GB30203	4.17427	3970.44	-9.89356	3966.26	0.998466		GB17366	259.947	147.562	0.816898	112.385	0.877822
														GB30204	48.6628	124.117	-1.35081	75.4546	0.835251		GB17380	32.8925	58.1942	-0.823119	25.3018	0.826087
														GB30215	974.695	433.498	1.16893	541.198	0.901995		GB17385	127.49	71.8789	0.826742	55.6109	0.863974
														GB30222	1716.14	4137.64	-1.26964	2421.5	0.919831		GB17401	34.9258	17.9587	0.959611	16.9671	0.813023
														GB30293	316.151	168.676	0.90636	147.475	0.822401		GB17414	221.247	124.802	0.826017	96.4449	0.876463
														GB30307	139.034	262.626	-0.917573	123.592	0.813195		GB17434	363.128	156.047	1.2185	207.081	0.928616
														GB30312	0.5	42.9408	-6.42428	42.4408	0.841964		GB17440	5.67907	20.8074	-1.87337	15.1284	0.853627
														GB30316	1144.57	369.887	1.62965	774.686	0.94323		GB17450	291.005	151.938	0.937563	139.067	0.893656
														GB30329	3008.68	4930.72	-0.712666	1922.04	0.830265		GB17469	114.552	64.6381	0.825548	49.9141	0.859898
														GB30362	73.1602	230.904	-1.65816	157.744	0.898734		GB17471	210.098	131.723	0.673556	78.375	0.841921
														GB30365	208.657	438.068	-1.07002	229.41	0.860951		GB17473	196.478	304.941	-0.634161	108.463	0.838054
														GB30366	51309.3	27822.9	0.882946	23486.4	0.874952		GB17478	178.984	88.0859	1.02284	90.8978	0.897628
														GB30391	379.023	212.667	0.833691	166.356	0.812428		GB17480	301.954	201.297	0.585002	100.657	0.826401
														GB30431	923.19	409.634	1.17229	513.556	0.901036		GB17489	83.2969	47.1963	0.81959	36.1006	0.845161
														GB30471	26.7101	127.098	-2.25048	100.388	0.897775		GB17500	541.748	265.626	1.02823	276.122	0.911737
														GB30473	145.129	27.4646	2.40169	117.665	0.91005		GB17521	101.526	58.8955	0.785616	42.6302	0.846363
														GB30494	2663.26	1530.78	0.798925	1132.48	0.850978		GB17530	250.907	166.938	0.587841	83.969	0.823161
														GB30506	408.013	745.673	-0.869927	337.66	0.846951		GB17532	46.1776	26.9523	0.776784	19.2253	0.800638
														GB30512	2625.7	5095.15	-0.956422	2469.45	0.885309		GB17541	248.514	166.304	0.579501	82.2096	0.819293
														GB30557	392.644	696.728	-0.827374	304.084	0.8341		GB17553	196.98	119.787	0.71757	77.1922	0.852163
														GB30573	1884.68	1070.11	0.816557	814.566	0.853088		GB17556	47.1077	25.5703	0.881492	21.5374	0.821959
														GB30574	1059.63	614.7	0.785607	444.93	0.836786		GB17579	42.3078	9.63536	2.13451	32.6725	0.920307
																					GB17597	52.1852	29.2441	0.835496	22.9411	0.821959
																					GB17608	377.99	642.347	-0.765006	264.357	0.877352
																					GB17621	91.8202	56.797	0.692995	35.0231	0.820286
																					GB17641	150.596	83.8468	0.84486	66.7496	0.869983
																					GB17655	7.08969	29.2253	-2.04342	22.1356	0.893238
																					GB17660	135.114	197.878	-0.55044	62.7647	0.803982
																					GB17664	41.272	126.879	-1.62022	85.6067	0.937814
																					GB17684	83.5388	47.5265	0.813715	36.0123	0.840876
																					GB17692	28.0858	57.6478	-1.03742	29.5619	0.860368
																					GB17730	34.6102	18.1504	0.931199	16.4599	0.80393
																					GB17752	76.0555	23.3684	1.7025	52.6871	0.928355
																					GB17756	88.1802	53.8927	0.710366	34.2875	0.823265
																					GB17758	73.6086	43.1862	0.769305	30.4224	0.828334
																					GB17760	61.6259	26.9926	1.19097	34.6333	0.883622
																					GB17761	84.4708	37.6394	1.16621	46.8315	0.893447
																					GB17782	333.124	91.0487	1.87135	242.076	0.960964
																					GB17786	227.971	132.89	0.77862	95.0812	0.866848
																					GB17787	1900.64	1150.38	0.724373	750.258	0.871133
																					GB17788	18.3708	6.66986	1.46168	11.7009	0.804557
																					GB17789	43.0763	23.8306	0.854081	19.2457	0.811612
																					GB17791	82.6114	52.3709	0.657575	30.2405	0.808372
																					GB17793	207.126	118.486	0.805797	88.6404	0.869147
																					GB17817	57.2112	30.91	0.888221	26.3011	0.8368
																					GB17823	136.455	25.8735	2.39888	110.582	0.965667
																					GB17831	78.6689	34.8462	1.17479	43.8227	0.890991
																					GB17852	10.1587	40.8776	-2.00859	30.7189	0.914768
																					GB17875	9035.77	4397.26	1.03904	4638.5	0.916127
																					GB17885	9.82626	122.989	-3.64575	113.163	0.982964
																					GB17931	324.686	149.522	1.11869	175.164	0.918008
																					GB17939	73.4303	40.8287	0.846791	32.6016	0.844168
																					GB17981	31.2135	15.3875	1.02041	15.826	0.811455
																					GB17989	36.6798	16.6466	1.13976	20.0332	0.844116
																					GB17992	421.5	215.564	0.967418	205.936	0.904264
																					GB18004	77.622	48.6085	0.675257	29.0135	0.810096
																					GB18017	37.9143	20.8488	0.862776	17.0655	0.801683
																					GB18020	177.796	118.05	0.590832	59.7467	0.81574
																					GB18021	1.71496	35.4292	-4.36869	33.7143	0.946697
																					GB18022	144.969	219.555	-0.598837	74.586	0.82384
																					GB18032	20.0895	7.59729	1.40288	12.4922	0.810671
																					GB18040	49.7493	16.7838	1.5676	32.9655	0.903428
																					GB18045	1428.29	888.23	0.68528	540.056	0.865071
																					GB18052	189.888	128.707	0.561057	61.1809	0.807274
																					GB18071	29.5589	10.552	1.48608	19.0069	0.862824
																					GB18080	39.8342	104.628	-1.39319	64.7939	0.919471
																					GB18089	30.7702	8.76737	1.81132	22.0028	0.885817
																					GB18106	70.6375	43.5131	0.698985	27.1244	0.809574
																					GB18107	305.903	188.56	0.698046	117.342	0.855978
																					GB18144	81.3377	50.82	0.678527	30.5177	0.812291
																					GB18150	28.8816	72.5388	-1.3286	43.6572	0.90301
																					GB18161	8425.8	52708.3	-2.64514	44282.5	0.98542
																					GB18170	387.894	263.939	0.555458	123.955	0.819555
																					GB18183	817.81	1306.66	-0.67605	488.854	0.862772
																					GB18192	94.3412	153.067	-0.698202	58.7257	0.842026
																					GB18197	315.251	203.253	0.63322	111.997	0.838681
																					GB18216	201.472	94.1746	1.09717	107.298	0.909542
																					GB18233	139.09	228.367	-0.715336	89.2771	0.85509
																					GB18234	89.2541	45.6142	0.968435	43.6399	0.871917
																					GB18261	190.099	124.333	0.612541	65.7661	0.824153
																					GB18284	24.114	45.0496	-0.901642	20.9356	0.821593
																					GB18292	240.282	154.542	0.63673	85.7399	0.837584
																					GB18295	77.8951	35.3589	1.13946	42.5362	0.886653
																					GB18299	20.3656	8.27936	1.29854	12.0862	0.801108
																					GB18300	335.241	179.411	0.90193	155.83	0.892036
																					GB18313	51.2709	139.924	-1.44843	88.6527	0.930811
																					GB18323	180.138	97.967	0.878737	82.1713	0.879128
																					GB18357	44.5962	87.7137	-0.975882	43.1175	0.872387
																					GB18360	111.228	54.8107	1.021	56.4177	0.886392
																					GB18363	20.2934	7.39836	1.45574	12.8951	0.818248
																					GB18365	151.283	492.351	-1.70244	341.068	0.956626
																					GB18440	205.76	126.039	0.707087	79.7204	0.850909
																					GB18441	178.467	36.449	2.29171	142.018	0.967862
																					GB18443	166.279	57.4998	1.53197	108.779	0.939277
																					GB18470	177.767	119.664	0.570995	58.1027	0.808842
																					GB18478	27.5417	13.0107	1.08192	14.531	0.808319
																					GB18489	273.16	183.709	0.572324	89.4509	0.817412
																					GB18492	124.506	81.6828	0.608108	42.8229	0.810096
																					GB18494	177.615	113.15	0.650519	64.465	0.83403
																					GB18527	311.715	1110.04	-1.83232	798.329	0.964256
																					GB18536	81.2807	48.9976	0.730201	32.2831	0.824258
																					GB18538	480.244	1033.79	-1.1061	553.544	0.922711
																					GB18543	96.2829	729.823	-2.92219	633.54	0.988608
																					GB18561	49.0724	28.8355	0.767067	20.2369	0.802362
																					GB18564	1499.6	2139.16	-0.512467	639.561	0.808006
																					GB18576	171.14	108.297	0.660184	62.843	0.835859
																					GB18587	138.078	87.5999	0.656478	50.4777	0.829327
																					GB18636	201.911	139.232	0.53623	62.6792	0.800533
																					GB18662	396.155	683.982	-0.787895	287.828	0.880957
																					GB18664	108.964	66.6628	0.708892	42.3008	0.832097
																					GB18669	213.909	119.177	0.843892	94.7319	0.877195
																					GB18692	91.8482	54.2939	0.75846	37.5543	0.836016
																					GB18709	155.481	92.406	0.750684	63.0754	0.852268
																					GB18719	370.461	230.5	0.684558	139.962	0.854933
																					GB18737	28.8767	73.4712	-1.34727	44.5944	0.904421
																					GB18750	201.581	137.299	0.554043	64.2826	0.804505
																					GB18751	310.583	200.699	0.629941	109.883	0.838263
																					GB18756	41.0638	22.9736	0.83789	18.0902	0.805027
																					GB18764	444.844	677.11	-0.60609	232.266	0.842026
																					GB18775	71.8981	45.4595	0.661372	26.4386	0.800794
																					GB18806	34.7428	16.4266	1.08068	18.3163	0.833403
																					GB18819	11821.9	7120.33	0.731443	4701.55	0.873694
																					GB18830	55.4647	33.2699	0.737351	22.1947	0.802937
																					GB18849	24.7176	8.86373	1.47955	15.8539	0.844325
																					GB18850	96.725	53.3486	0.858437	43.3763	0.858173
																					GB18864	77.0779	47.268	0.705455	29.81	0.816785
																					GB18870	48.6428	27.8642	0.803813	20.7786	0.807588
																					GB18894	54.2236	30.4763	0.831231	23.7473	0.822742
																					GB18896	208.713	90.1544	1.21105	118.559	0.920621
																					GB18898	120.375	229.156	-0.928801	108.782	0.888901
																					GB18909	14.854	4.29022	1.79173	10.5638	0.801578
																					GB18923	100.401	64.2844	0.643238	36.1169	0.810776
																					GB18929	657.319	444.125	0.565628	213.194	0.828543
																					GB18934	153.089	103.695	0.56203	49.3946	0.800742
																					GB18937	506.81	293.707	0.787068	213.103	0.879442
																					GB18951	30.9036	14.6217	1.07966	16.2819	0.820966
																					GB18954	250.801	168.732	0.57181	82.0691	0.815844
																					GB18962	51.2933	22.5922	1.18295	28.7011	0.873903
																					GB18984	101.781	155.414	-0.610653	53.6332	0.818666
																					GB18987	168.659	114.254	0.561871	54.4056	0.804191
																					GB18993	511.881	210.679	1.28076	301.202	0.93473
																					GB18999	89.7732	55.0376	0.705866	34.7355	0.823579
																					GB19003	274.626	179.153	0.616271	95.4723	0.833664
																					GB19008	60.9875	34.3261	0.829209	26.6614	0.831208
																					GB19028	0.5	24.7197	-5.62759	24.2197	0.92663
																					GB19030	1361.61	511.911	1.41135	849.701	0.945966
																					GB19046	115.869	66.7398	0.795876	49.1293	0.852791
																					GB19056	44.8853	78.5461	-0.807296	33.6608	0.837845
																					GB19058	53.7257	29.5698	0.861486	24.1559	0.826871
																					GB19066	92.4053	55.6745	0.730958	36.7308	0.829902
																					GB19071	141.738	92.1049	0.621876	49.633	0.817517
																					GB19075	871.889	538.492	0.695221	333.397	0.86528
																					GB19080	75.1474	46.4537	0.693928	28.6936	0.811194
																					GB19085	265.12	178.407	0.571477	86.7136	0.81689
																					GB19096	63.101	35.1113	0.845726	27.9896	0.836434
																					GB19103	113.727	75.2494	0.595821	38.4774	0.803303
																					GB19113	79.3581	42.5537	0.899092	36.8043	0.854985
																					GB19114	137.355	66.2916	1.05101	71.063	0.897993
																					GB19122	35.7778	59.303	-0.729039	23.5252	0.805445
																					GB19126	182.938	122.589	0.577523	60.349	0.812918
																					GB19169	154.8	83.5478	0.889727	71.2517	0.877038
																					GB19171	524.666	334.116	0.651052	190.55	0.851693
																					GB19193	1212.16	833.377	0.540534	378.779	0.820391
																					GB19197	170.366	101.036	0.75376	69.3293	0.854463
																					GB19200	429.134	288.248	0.574117	140.886	0.824467
																					GB19207	490.742	289.479	0.761507	201.263	0.873955
																					GB19215	128.836	54.2915	1.24674	74.5444	0.914402
																					GB19230	46.109	24.6671	0.902459	21.4419	0.823265
																					GB19234	21.0756	49.494	-1.23168	28.4184	0.875993
																					GB19238	60.9763	113.998	-0.902695	53.0222	0.869983
																					GB19252	200.878	86.8011	1.21053	114.077	0.920098
																					GB19269	44.9779	22.3904	1.00633	22.5875	0.840562
																					GB19273	217.228	363.282	-0.741882	146.054	0.866378
																					GB19283	387.933	254.742	0.606772	133.191	0.836434
																					GB19285	132.066	83.8893	0.654701	48.1768	0.825199
																					GB19290	99.173	62.1641	0.673866	37.0089	0.818144
																					GB19296	314.314	214.571	0.55075	99.7428	0.812814
																					GB19306	180.755	85.4539	1.08082	95.3014	0.905675
																					GB19322	46.4523	16.9387	1.45543	29.5136	0.891984
																					GB19328	95.8088	61.9967	0.627967	33.8121	0.804714
																					GB19341	73.7013	43.2045	0.770506	30.4967	0.828386
																					GB19345	182.369	96.3622	0.920319	86.0065	0.884041
																					GB19380	1441.54	989.247	0.543205	452.29	0.820913
																					GB19386	27.4179	54.2561	-0.984669	26.8382	0.849133
																					GB19387	350.878	233.475	0.587702	117.403	0.828439
																					GB19397	41.0197	19.3019	1.08757	21.7178	0.846154
																					GB19406	165.804	112.043	0.56543	53.7614	0.806595
																					GB19422	115.716	176.053	-0.605418	60.3366	0.822063
																					GB19430	118.536	72.3873	0.711518	46.1488	0.835807
																					GB19433	376.621	232.863	0.693633	143.758	0.857389
																					GB19444	604.617	346.443	0.803403	258.174	0.881584
																					GB19454	68.3037	32.3465	1.07835	35.9572	0.875105
																					GB19456	141.727	243.261	-0.779394	101.534	0.86805
																					GB19457	280.683	121.485	1.20817	159.199	0.925219
																					GB19462	98.5723	63.9915	0.623303	34.5808	0.803459
																					GB19464	0.758772	38.6672	-5.6713	37.9084	0.953334
																					GB19468	17.7706	4.04374	2.13573	13.7269	0.848871
																					GB19503	225.575	400.051	-0.826576	174.476	0.885138
																					GB19536	129.911	86.5926	0.585208	43.3184	0.805236
																					GB19537	76.0147	39.7781	0.934305	36.2367	0.856658
																					GB19553	500.497	327.972	0.609788	172.525	0.839778
																					GB19573	49.4752	26.2217	0.915941	23.2534	0.830842
																					GB19593	146.072	229.702	-0.653078	83.6294	0.839831
																					GB19605	67.9011	39.8233	0.769823	28.0778	0.823997
																					GB19611	74.8012	40.8569	0.872482	33.9443	0.848401
																					GB19620	11.7461	26.8578	-1.19316	15.1117	0.822481
																					GB19642	86.2259	210.557	-1.28801	124.331	0.926996
																					GB19658	117.091	69.3982	0.754655	47.6924	0.843332
																					GB19676	52.9022	31.287	0.757765	21.6152	0.80487
																					GB19683	129.323	73.6485	0.812254	55.6748	0.858382
																					GB19686	133.861	56.9597	1.23272	76.9009	0.913723
																					GB19701	160.854	107.033	0.587693	53.8207	0.81297
																					GB19710	78.2381	39.0915	1.00102	39.1466	0.869513
																					GB19712	87.5116	52.4583	0.738302	35.0533	0.828804
																					GB19713	294.007	170.672	0.784623	123.335	0.870976
																					GB19733	110.385	42.7729	1.36778	67.6125	0.919158
																					GB19741	75.4825	47.9984	0.653155	27.4841	0.800847
																					GB19742	871.164	574.175	0.601453	296.989	0.840092
																					GB19754	81.7645	50.983	0.681457	30.7815	0.81297
																					GB19771	44.8877	22.8555	0.973778	22.0322	0.834605
																					GB19777	454.076	296.869	0.613107	157.207	0.839099
																					GB19783	127.56	2109.53	-4.04768	1981.97	0.99838
																					GB19791	271.734	174.422	0.639617	97.3126	0.839987
																					GB19793	246.854	155.361	0.668028	91.4922	0.845265
																					GB19800	181.246	85.975	1.07596	95.2708	0.905675
																					GB19804	474.356	4589.24	-3.27421	4114.88	0.994461
																					GB19806	364.062	237.94	0.613586	126.122	0.835702
																					GB19811	199.607	81.4053	1.29397	118.202	0.926265
																					GB19820	588.528	323.196	0.864703	265.332	0.891879
																					GB19824	182.923	124.863	0.55089	58.0599	0.80231
																					GB19832	25.7496	10.5479	1.28759	15.2016	0.829327
																					GB19835	62.6095	36.4338	0.781102	26.1756	0.820966
																					GB19840	127.271	81.6856	0.639748	45.5852	0.820704
																					GB19843	148.744	79.3913	0.905775	69.3524	0.878344
																					GB19845	62.2568	122.571	-0.977318	60.3145	0.884302
																					GB19850	57.383	233.62	-2.02547	176.237	0.96342
																					GB19866	1488.02	912.044	0.706219	575.976	0.868886
																					GB19871	42.0247	74.0496	-0.817255	32.0249	0.840196
																					GB19873	115.74	75.5842	0.614728	40.1556	0.807536
																					GB19888	105.118	68.9695	0.607978	36.1484	0.803198
																					GB19894	41.9089	18.2422	1.19998	23.6667	0.861413
																					GB19897	258.055	177.915	0.536488	80.1397	0.805393
																					GB19901	125.563	38.6821	1.69868	86.881	0.941158
																					GB19914	98.0198	60.099	0.705732	37.9208	0.827602
																					GB19916	115.532	75.7762	0.608475	39.7557	0.80717
																					GB19942	27.8856	81.2989	-1.54372	53.4133	0.923025
																					GB19966	156.206	45.9187	1.76629	110.287	0.948422
																					GB19967	545.282	273.853	0.993601	271.429	0.90787
																					GB20001	104.238	63.9719	0.704374	40.2663	0.827916
																					GB20013	194.068	119.443	0.700245	74.6256	0.847826
																					GB20019	46.1168	26.7098	0.787924	19.407	0.802676
																					GB20020	3.40318	977.919	-8.16669	974.516	0.999112
																					GB20022	40.2294	21.4648	0.906279	18.7646	0.815635
																					GB20037	194.244	112.269	0.790915	81.9754	0.865698
																					GB20055	125.081	80.6533	0.633055	44.4276	0.815897
																					GB20072	22.2327	39.7638	-0.838775	17.5311	0.801996
																					GB20081	95.1653	60.2379	0.659764	34.9274	0.814486
																					GB20087	982.417	470.423	1.06238	511.995	0.919367
																					GB20102	58.42	24.4831	1.25468	33.9369	0.885974
																					GB20104	148.435	80.4807	0.883115	67.9541	0.875105
																					GB20144	629.297	370.911	0.76267	258.386	0.87547
																					GB20152	238.529	440.938	-0.88641	202.409	0.893813
																					GB30001	3.02327	299.075	-6.62825	296.052	0.968069
																					GB30060	4.9628	73.2083	-3.88278	68.2455	0.89876
																					GB30064	132.98	332.27	-1.32115	199.29	0.891998
																					GB30100	1223.36	483.205	1.34015	740.159	0.927874
																					GB30126	190.108	97.4447	0.964162	92.663	0.809166
																					GB30163	118.18	50.1397	1.23696	68.0399	0.829827
																					GB30165	704.399	342.831	1.0389	361.568	0.870774
																					GB30196	4.05628	94.8583	-4.54754	90.802	0.917919
																					GB30200	1.22271	69.7163	-5.83334	68.4936	0.900826
																					GB30202	14.354	9461.2	-9.36442	9446.84	0.999812
																					GB30203	6.12574	4026.19	-9.36032	4020.07	0.998497
																					GB30204	49.7356	118.831	-1.25656	69.0958	0.833584
																					GB30215	944.955	428.409	1.14126	516.547	0.899699
																					GB30222	1716.44	4113.3	-1.26088	2396.87	0.925056
																					GB30227	528.299	318.949	0.728028	209.35	0.800902
																					GB30242	373.76	214.126	0.803654	159.634	0.805222
																					GB30293	315.186	168.304	0.905137	146.882	0.820999
																					GB30312	2.33761	40.3068	-4.10791	37.9692	0.847859
																					GB30316	1128.53	386.696	1.54517	741.835	0.944591
																					GB30329	3017.66	4914.17	-0.703516	1896.51	0.828137
																					GB30362	70.5664	241.268	-1.77358	170.701	0.914162
																					GB30365	203.138	432.599	-1.09057	229.461	0.866454
																					GB30366	51542.3	27915.5	0.88469	23626.8	0.871901
																					GB30431	927.865	419.188	1.14632	508.677	0.900451
																					GB30471	29.5611	129.501	-2.13119	99.9402	0.902329
																					GB30473	138.512	34.0922	2.02249	104.419	0.900075
																					GB30494	2710.11	1556.4	0.800137	1153.71	0.850113
																					GB30506	402.969	744.777	-0.886141	341.809	0.849361
																					GB30512	2641.8	5143.01	-0.961092	2501.21	0.881856
																					GB30557	400.342	722.798	-0.852359	322.456	0.838655
																					GB30573	1907.66	1051.36	0.85955	856.304	0.85725
																					GB30574	1081.5	642.215	0.751901	439.282	0.829076

## Sheet: Digestive tract NOISeq RPKM
DT 1M reads	Forager	Nurse	M	D	prob		DT 3M reads	Forager	Nurse	M	D	prob		DT 6M reads	Forager	Nurse	M	D	prob		DT 12M reads	Forager	Nurse	M	D	prob
GB10005	61.4227	18.5765	1.72529	42.8461	0.803467		GB10005	62.3948	23.5923	1.40311	38.8024	0.834963		GB10005	59.0021	24.5144	1.26714	34.4877	0.818646		GB10005	58.5343	24.0153	1.28533	34.519	0.838909
GB10017	23.0718	0.5	5.52806	22.5718	0.838997		GB10018	190.862	67.5594	1.4983	123.302	0.889298		GB10018	180.262	73.551	1.29328	106.711	0.8704		GB10017	23.2688	7.34687	1.6632	15.9219	0.800794
GB10116	63.6756	16.5135	1.94709	47.1621	0.836758		GB10095	18.6021	2.56698	2.85732	16.0351	0.821503		GB10202	55.5558	12.5213	2.14955	43.0345	0.904992		GB10018	181.144	80.0851	1.17753	101.059	0.866755
GB10202	60.6379	10.1598	2.57735	50.4781	0.884284		GB10202	56.3621	13.6529	2.04552	42.7092	0.894957		GB10222	547.584	216.371	1.33958	331.213	0.89079		GB10192	227.08	411.583	-0.857982	184.503	0.811964
GB10204	29.8601	3.10134	3.26726	26.7588	0.841178		GB10222	545.585	221.102	1.30309	324.483	0.878035		GB10231	1294.69	2515.6	-0.958299	1220.91	0.822896		GB10202	54.5418	13.5707	2.00687	40.9711	0.898888
GB10222	553.21	215.115	1.36272	338.095	0.806394		GB10231	1307.44	2539.2	-0.95763	1231.76	0.802549		GB10254	31.5206	8.16398	1.94895	23.3567	0.851087		GB10222	552.846	218.646	1.33828	334.2	0.903547
GB10339	182.102	670.782	-1.8811	488.68	0.891631		GB10254	31.7084	7.68274	2.04517	24.0257	0.846281		GB10294	173.694	344.052	-0.986073	170.357	0.8194		GB10231	1279.83	2549.59	-0.994319	1269.77	0.85172
GB10367	473.313	1475.02	-1.63987	1001.71	0.857881		GB10294	166.453	351.43	-1.07812	184.977	0.822932		GB10338	85.1845	34.5917	1.30017	50.5928	0.847052		GB10254	34.2773	10.4387	1.71532	23.8387	0.844097
GB10428	42775	11108.4	1.94512	31666.7	0.904489		GB10338	87.9184	34.4147	1.35314	53.5037	0.842545		GB10339	210.567	634.712	-1.59182	424.144	0.919303		GB10294	175.118	334.018	-0.9316	158.9	0.827528
GB10441	2028.9	4953.16	-1.28765	2924.26	0.800597		GB10339	198.126	644.392	-1.70152	446.267	0.92803		GB10367	473.895	1466.83	-1.63007	992.939	0.925167		GB10338	79.7891	35.6714	1.16142	44.1176	0.834198
GB10708	116	12.6651	3.19519	103.335	0.942142		GB10367	477.753	1481.52	-1.63274	1003.77	0.920998		GB10428	41276.4	10614.7	1.95926	30661.8	0.954971		GB10339	210.325	625.781	-1.57303	415.455	0.92234
GB10711	23.3604	116.336	-2.31616	92.9758	0.901848		GB10428	41599.4	10692.7	1.95993	30906.7	0.951104		GB10441	1973.29	4785.15	-1.27796	2811.86	0.887669		GB10367	470.732	1448.54	-1.62162	977.805	0.928428
GB10764	28.6163	104.088	-1.86289	75.4715	0.855872		GB10441	1974.77	4798.41	-1.28087	2823.63	0.877431		GB10657	163.235	358.108	-1.13345	194.873	0.853185		GB10411	220.848	118.424	0.899088	102.424	0.812705
GB10771	293.124	1026.88	-1.80869	733.761	0.888819		GB10628	55.6565	20.9943	1.40655	34.6621	0.827327		GB10658	184.008	72.8663	1.33645	111.142	0.875511		GB10428	41535	10614.1	1.96834	30920.9	0.953785
GB10905	74.2942	204.922	-1.46376	130.628	0.814258		GB10657	165.404	363.899	-1.13754	198.494	0.839468		GB10676	2.89576	17.2437	-2.57406	14.3479	0.815365		GB10441	1966.79	4794.09	-1.28541	2827.3	0.902276
GB10910	18142.5	6694.68	1.43828	11447.8	0.833429		GB10658	186.678	73.927	1.33638	112.751	0.866663		GB10708	113.288	10.4323	3.44086	102.855	0.967936		GB10498	1355.76	2429.89	-0.84179	1074.13	0.814823
GB11003	113.569	302.968	-1.4156	189.399	0.815693		GB10708	109.923	9.99956	3.45848	99.9232	0.966267		GB10711	25.1912	118.161	-2.22976	92.9701	0.939961		GB10628	58.4004	25.1753	1.21397	33.2251	0.827475
GB11067	5.02956	45.4214	-3.17487	40.3919	0.88658		GB10711	24.6948	115.741	-2.22862	91.0465	0.934787		GB10737	2.59153	31.6757	-3.6115	29.0842	0.909243		GB10657	155.451	347.33	-1.15984	191.878	0.872472
GB11122	20.483	71.166	-1.79676	50.6829	0.829468		GB10737	2.70439	26.4327	-3.28895	23.7284	0.879244		GB10764	29.8433	108.312	-1.85972	78.4691	0.916828		GB10658	182.838	73.3939	1.31683	109.444	0.884807
GB11140	416.503	1448.17	-1.79783	1031.67	0.889393		GB10764	31.8265	106.521	-1.74284	74.6948	0.90045		GB10771	307.104	1025.1	-1.73896	717.993	0.935819		GB10676	2.43461	18.1921	-2.90155	15.7575	0.848121
GB11149	26.8861	124.559	-2.2119	97.673	0.891631		GB10771	309.551	1017.64	-1.71698	708.088	0.930832		GB10774	894.927	398.09	1.16868	496.838	0.865935		GB10708	124.633	11.3748	3.45377	113.258	0.969561
GB11205	64.2588	19.5639	1.7157	44.6949	0.807026		GB10774	890.436	394.318	1.17515	496.117	0.853972		GB10795	163.613	323.072	-0.981563	159.458	0.816333		GB10711	26.3264	119.911	-2.18738	93.5842	0.937533
GB11304	12.3984	112.297	-3.17909	99.899	0.940879		GB10845	220.339	96.456	1.19178	123.883	0.841611		GB10828	30.164	9.2718	1.70191	20.8922	0.818485		GB10737	2.38707	32.8313	-3.78176	30.4443	0.920328
GB11317	0.5	21.7838	-5.44518	21.2838	0.829296		GB10855	94.2858	239.666	-1.34591	145.38	0.872816		GB10845	222.431	99.1266	1.16602	123.305	0.851141		GB10764	30.3414	106.463	-1.811	76.1218	0.913764
GB11360	149.06	44.3386	1.74926	104.722	0.851223		GB10905	68.8073	199.107	-1.53291	130.3	0.893199		GB10855	90.7451	242.725	-1.41943	151.98	0.892027		GB10771	293.954	1012.08	-1.78366	718.128	0.941239
GB11364	63.4968	18.1075	1.8101	45.3894	0.821892		GB10910	18099.9	6608.38	1.45361	11491.5	0.904955		GB10905	70.2393	201.412	-1.5198	131.173	0.898806		GB10774	875.886	401.757	1.12442	474.129	0.873213
GB11397	538.858	195.026	1.46624	343.832	0.828837		GB10926	76.9455	33.0372	1.21975	43.9084	0.816394		GB10910	18283.9	6514.44	1.48886	11769.5	0.914784		GB10793	59.9561	118.641	-0.98463	58.6853	0.815617
GB11471	66.8558	13.7035	2.28651	53.1523	0.872001		GB10974	1.90229	17.5335	-3.2043	15.6312	0.822877		GB10974	2.21681	16.5378	-2.89921	14.321	0.821928		GB10795	166.86	314.65	-0.915108	147.79	0.823769
GB11513	28.2237	3.64531	2.95279	24.5784	0.820227		GB11003	115.33	312.448	-1.43784	197.117	0.890397		GB11003	113.717	303.757	-1.41746	190.039	0.895847		GB10828	27.8999	9.12854	1.61181	18.7714	0.81694
GB11534	8.47435	53.0933	-2.64735	44.6189	0.878315		GB11022	42.6615	16.4395	1.37576	26.222	0.801395		GB11067	7.00215	49.5024	-2.82163	42.5003	0.925651		GB10845	215.258	98.8015	1.12346	116.457	0.857914
GB11541	117.338	25.9131	2.17891	91.4246	0.888015		GB11067	6.48339	50.3385	-2.95684	43.8551	0.925283		GB11122	18.798	65.7246	-1.80585	46.9265	0.89391		GB10855	88.1872	248.128	-1.49244	159.941	0.908205
GB11588	2286.01	536.726	2.09058	1749.29	0.912984		GB11122	20.3405	66.909	-1.71784	46.5684	0.879024		GB11140	425.723	1445.71	-1.76379	1019.99	0.937433		GB10905	69.8998	200.871	-1.52291	130.971	0.904288
GB11605	24.1766	2.64264	3.19356	21.534	0.807657		GB11126	51.4688	20.5261	1.32624	30.9427	0.807549		GB11149	32.1494	122.317	-1.92776	90.1674	0.924898		GB10910	19423.6	6866.52	1.50016	12557.1	0.922922
GB11626	33.2775	4.5114	2.8829	28.7661	0.8398		GB11140	420.125	1441.42	-1.7786	1021.3	0.936875		GB11183	590.651	309.557	0.932099	281.094	0.807833		GB10973	846.323	1527.41	-0.851809	681.09	0.817046
GB11695	74.7773	22.1806	1.7533	52.5967	0.819653		GB11144	100.075	38.8269	1.36595	61.2479	0.854686		GB11205	58.3309	22.6743	1.3632	35.6566	0.835593		GB10974	2.38465	14.0795	-2.56175	11.6949	0.801482
GB11762	68.1529	20.2124	1.75354	47.9405	0.813799		GB11149	31.7951	125.886	-1.98524	94.0908	0.9238		GB11211	94.7701	37.7023	1.32978	57.0677	0.854207		GB11003	111.988	296.262	-1.40353	184.274	0.901165
GB11784	29.6234	2.66028	3.47709	26.9631	0.845999		GB11205	59.7965	22.0316	1.44048	37.7649	0.8376		GB11214	126.26	314.103	-1.31484	187.843	0.882451		GB11067	6.38084	52.3264	-3.03572	45.9456	0.935257
GB11814	209.533	578.539	-1.46523	369.006	0.829526		GB11211	90.8849	35.9547	1.33786	54.9301	0.8426		GB11273	381.759	882.062	-1.20822	500.303	0.872498		GB11100	58.9383	28.1342	1.06688	30.8041	0.801694
GB11860	71.0949	18.0444	1.9782	53.0505	0.845598		GB11214	122.149	318.13	-1.38097	195.981	0.883529		GB11280	6433.01	13633.3	-1.08357	7200.29	0.853185		GB11122	19.491	65.9652	-1.7589	46.4742	0.893383
GB11913	43.3236	11.0465	1.97157	32.2771	0.800884		GB11273	382.866	889.654	-1.2164	506.787	0.867212		GB11298	305.355	594.848	-0.962036	289.493	0.817355		GB11126	46.6621	20.3043	1.20047	26.3578	0.812229
GB12135	2314.26	782.455	1.56447	1531.8	0.847779		GB11280	6470.73	13460.9	-1.05678	6990.21	0.829854		GB11304	11.6542	115.659	-3.31096	104.005	0.967237		GB11140	434.106	1464.43	-1.75422	1030.32	0.935257
GB12218	205.162	77.1868	1.41034	127.976	0.805017		GB11304	11.4057	119.675	-3.3913	108.27	0.967696		GB11309	72.5489	30.0563	1.27128	42.4926	0.831558		GB11149	33.3008	121.885	-1.87189	88.5841	0.922869
GB12273	2.38179	29.1884	-3.61528	26.8067	0.848123		GB11309	74.2035	29.673	1.32234	44.5305	0.832051		GB11360	133.815	53.6221	1.31934	80.193	0.865827		GB11183	589.186	308.254	0.934601	280.932	0.833457
GB12361	612.874	236.895	1.37134	375.979	0.814028		GB11360	139.639	48.9618	1.51197	90.6771	0.8832		GB11364	59.3812	19.0944	1.63685	40.2868	0.867495		GB11205	56.1954	24.0429	1.22484	32.1525	0.826469
GB12388	43.5505	3.04053	3.84029	40.51	0.899782		GB11364	61.9984	19.864	1.64207	42.1344	0.864191		GB11397	535.771	272.168	0.977119	263.603	0.821928		GB11211	93.4776	36.0531	1.3745	57.4245	0.871625
GB12418	59.1122	10.4261	2.50326	48.6861	0.876937		GB11397	538.506	253.859	1.08493	284.646	0.827876		GB11412	225.829	445.001	-0.978576	219.171	0.819991		GB11214	124.561	313.155	-1.33003	188.594	0.894706
GB12470	121.98	414.418	-1.76444	292.438	0.870451		GB11412	215.218	435.529	-1.01697	220.311	0.810845		GB11471	58.608	17.6269	1.73332	40.9812	0.878578		GB11273	385.016	884.637	-1.20017	499.621	0.887454
GB12525	166.354	59.335	1.48731	107.02	0.813684		GB11471	59.5925	17.1656	1.79561	42.4269	0.879684		GB11513	31.5229	5.90626	2.41608	25.6166	0.879761		GB11280	6434.49	13758.3	-1.09641	7323.85	0.873531
GB12594	49.3977	8.17712	2.59478	41.2206	0.868213		GB11513	31.0992	5.58362	2.4776	25.5155	0.870344		GB11534	8.60704	57.9047	-2.75009	49.2977	0.932752		GB11286	41.5377	83.209	-1.00232	41.6713	0.805929
GB12607	24831.3	4374.16	2.50509	20457.2	0.944495		GB11534	7.0176	56.3772	-3.00606	49.3596	0.93215		GB11541	100.817	43.64	1.20802	57.1772	0.835539		GB11298	305.219	593.945	-0.960484	288.726	0.840762
GB12693	19.3193	89.6593	-2.21441	70.34	0.879061		GB11541	110.275	38.1552	1.53116	72.1201	0.877596		GB11581	8.16747	28.0451	-1.77979	19.8776	0.824026		GB11304	12.0789	116.957	-3.27542	104.878	0.966014
GB12707	35.2528	7.24184	2.28331	28.011	0.809838		GB11581	6.86567	28.3381	-2.04527	21.4724	0.83337		GB11588	2201.12	498.366	2.14296	1702.76	0.961534		GB11309	70.3318	31.6516	1.1519	38.6802	0.826469
GB12716	9.66975	208.812	-4.43258	199.142	0.975835		GB11588	2249.4	501.101	2.16637	1748.3	0.960444		GB11603	32.0493	91.2643	-1.50976	59.215	0.875188		GB11314	276.801	497.157	-0.844853	220.356	0.807888
GB12739	51.5724	8.77753	2.55471	42.7949	0.869935		GB11603	28.3792	92.0725	-1.69794	63.6933	0.892924		GB11624	32.3876	75.7243	-1.22531	43.3366	0.828976		GB11360	132.665	53.5785	1.30807	79.0868	0.875648
GB12885	142.466	52.3146	1.44533	90.1515	0.802089		GB11688	19.1068	1.54995	3.6238	17.5569	0.843534		GB11688	20.2155	2.01461	3.32689	18.2008	0.859856		GB11364	60.7916	20.6268	1.55935	40.1648	0.869719
GB12926	31.9038	4.22671	2.91612	27.6771	0.835438		GB11762	62.2366	22.9712	1.43794	39.2654	0.840073		GB11695	74.8239	30.9198	1.27497	43.9041	0.833656		GB11397	547.095	257.823	1.08541	289.273	0.86559
GB12956	146.173	375.851	-1.36249	229.678	0.802089		GB11777	62.6177	25.5747	1.29186	37.043	0.815954		GB11762	57.4064	23.7006	1.27629	33.7058	0.818324		GB11412	222.526	433.252	-0.961233	210.726	0.837586
GB13005	75.2006	21.7369	1.7906	53.4637	0.826139		GB11784	28.5249	3.83389	2.89534	24.691	0.876772		GB11777	60.4045	21.9023	1.46357	38.5022	0.85028		GB11461	419.97	233.443	0.847218	186.528	0.809105
GB13028	76.3761	21.9796	1.79696	54.3965	0.833601		GB11814	210.837	592.069	-1.48963	381.232	0.903088		GB11784	28.3893	4.34515	2.70787	24.0441	0.881052		GB11465	50.8983	106.786	-1.06903	55.8875	0.830386
GB13199	374.076	68.4366	2.45049	305.639	0.93227		GB11860	75.0003	27.1849	1.46409	47.8154	0.853148		GB11814	210.538	589.502	-1.48541	378.964	0.909189		GB11471	61.5157	19.6994	1.6428	41.8162	0.876601
GB13236	169.775	638.387	-1.91081	468.612	0.894903		GB11913	42.0954	13.9042	1.59814	28.1912	0.829304		GB11860	64.2357	25.6663	1.3235	38.5694	0.834248		GB11513	33.0714	7.77518	2.08864	25.2962	0.871572
GB13263	249.48	1496.9	-2.58498	1247.42	0.946504		GB11983	690.426	330.318	1.06363	360.107	0.82447		GB11913	40.4895	12.7274	1.6696	27.762	0.843232		GB11534	7.77482	56.2213	-2.85424	48.4465	0.934357
GB13320	678.752	185.182	1.87394	493.57	0.891172		GB12089	351.238	781.655	-1.15408	430.417	0.849192		GB11973	20.6331	50.5821	-1.29367	29.9491	0.814289		GB11541	102.187	42.3966	1.26919	59.7903	0.862679
GB13399	103.115	357.384	-1.79322	254.269	0.874182		GB12135	2261.78	778.611	1.53848	1483.17	0.912098		GB11983	682.582	328.318	1.05591	354.264	0.843663		GB11581	9.41169	27.2162	-1.53194	17.8045	0.806141
GB13401	7.14086	41.7605	-2.54797	34.6196	0.849788		GB12158	190.288	434.533	-1.19128	244.245	0.85139		GB12057	38.146	13.239	1.52674	24.907	0.823596		GB11588	2244.38	495.583	2.17912	1748.79	0.962361
GB13492	99.5604	19.6517	2.34092	79.9087	0.896855		GB12201	148.621	61.2896	1.27793	87.3316	0.849852		GB12089	347.41	797.007	-1.19795	449.596	0.870992		GB11603	33.4689	91.9195	-1.45755	58.4506	0.880042
GB13501	54.1855	7.10257	2.93149	47.083	0.892607		GB12202	18.3811	3.24408	2.50234	15.137	0.803483		GB12135	2256.61	776.991	1.53818	1479.61	0.918334		GB11624	29.442	75.911	-1.36644	46.4691	0.862732
GB13518	13.7418	147.047	-3.41963	133.305	0.955401		GB12217	47.907	16.96	1.4981	30.947	0.827821		GB12158	185.857	433.189	-1.2208	247.332	0.868517		GB11688	20.4433	3.22163	2.66576	17.2216	0.853203
GB13526	168.879	59.6301	1.50188	109.249	0.815578		GB12218	199.08	75.526	1.3983	123.554	0.878475		GB12201	151.865	63.4682	1.25869	88.3972	0.859318		GB11695	75.0341	31.0936	1.27093	43.9406	0.849921
GB13591	131.209	35.5799	1.88274	95.6296	0.865917		GB12259	350.673	864.825	-1.30228	514.152	0.880672		GB12202	21.5077	3.06092	2.81282	18.4468	0.854261		GB11747	57.1688	25.2107	1.18119	31.9581	0.821969
GB13658	1658.17	4135.07	-1.31832	2476.9	0.8076		GB12326	437.267	201.152	1.12022	236.114	0.8376		GB12217	49.7777	18.3695	1.43819	31.4083	0.834893		GB11762	57.4411	26.2227	1.13126	31.2183	0.811276
GB13695	22.6286	74.2154	-1.71357	51.5868	0.816209		GB12359	21.0437	52.1684	-1.30979	31.1248	0.806175		GB12218	200.14	75.6432	1.40373	124.497	0.886594		GB11771	212.209	380.456	-0.842245	168.247	0.8054
[truncated: 421 more rows]

## Sheet: Sting gland NOISeq UQ
Sting 1M reads	Forager	Nurse	M	D	prob		Sting 3M reads	Forager	Nurse	M	D	prob		Sting gland 6M reads	Forager	Nurse	M	D	prob		Sting gland 12M reads	Forager	Nurse	M	D	prob
[truncated: 821 more rows]

[truncated: 1 more sheets: Digestive tract NOISeq UQ]
