# Supplementary material for: The Utility of Shallow RNA-Seq for Documenting Differential Gene Expression in Genes with High and Low Levels of Expression
Source: PLoS One. 2013 Dec 16;8(12):e84160. doi: 10.1371/journal.pone.0084160 (PMC3865247; doi:10.1371/journal.pone.0084160)
Supplement: Table S4 — Annotations for the top 50 differentially expressed genes (in terms of probability of being DEGs) up-regulated in the digestive tract relative to the sting gland. (XLSX) [file pone.0084160.s005.xlsx]

## Sheet: Sheet1
Top 50 DEGs upregulated in Digestive tract vs. Sting gland
SeqName	Hit-Desc	GO-Group	GO-ID	Term
GB10428	probable salivary secreted peptide-like	C	GO:0005576	extracellular region
GB11304	PREDICTED: hypothetical protein LOC724439	F	GO:0003824	catalytic activity
GB11304	PREDICTED: hypothetical protein LOC724439	P	GO:0008152	metabolic process
GB11588	trypsin-1- partial	F	GO:0004252	serine-type endopeptidase activity
GB11588	trypsin-1- partial	P	GO:0006508	proteolysis
GB12607	maltase 1-like	F	GO:0032450	maltose alpha-glucosidase activity
GB12607	maltase 1-like	P	GO:0005975	carbohydrate metabolic process
GB12607	maltase 1-like	F	GO:0043169	cation binding
GB13199	uridine phosphorylase 1-like	C	GO:0005737	cytoplasm
GB13199	uridine phosphorylase 1-like	F	GO:0004850	uridine phosphorylase activity
GB13199	uridine phosphorylase 1-like	P	GO:0009166	nucleotide catabolic process
GB13199	uridine phosphorylase 1-like	P	GO:0009116	nucleoside metabolic process
GB13199	uridine phosphorylase 1-like	P	GO:0006206	pyrimidine nucleobase metabolic process
GB13263	mite allergen der f 3-like	F	GO:0004252	serine-type endopeptidase activity
GB13263	mite allergen der f 3-like	P	GO:0006508	proteolysis
GB13263	mite allergen der f 3-like	F	GO:0005515	protein binding
GB13263	mite allergen der f 3-like	F	GO:0008270	zinc ion binding
GB13263	mite allergen der f 3-like	F	GO:0004842	ubiquitin-protein ligase activity
GB13263	mite allergen der f 3-like	P	GO:0016567	protein ubiquitination
GB13791	serine protease	F	GO:0004252	serine-type endopeptidase activity
GB13791	serine protease	P	GO:0006508	proteolysis
GB14269	beta-glucuronidase-like	P	GO:0005975	carbohydrate metabolic process
GB14269	beta-glucuronidase-like	F	GO:0004553	hydrolase activity, hydrolyzing O-glycosyl compounds
GB14269	beta-glucuronidase-like	F	GO:0043169	cation binding
GB14444	1-acyl-sn-glycerol-3-phosphate acyltransferase alpha-like	F	GO:0003841	1-acylglycerol-3-phosphate O-acyltransferase activity
GB14444	1-acyl-sn-glycerol-3-phosphate acyltransferase alpha-like	P	GO:0008654	phospholipid biosynthetic process
GB14444	1-acyl-sn-glycerol-3-phosphate acyltransferase alpha-like	C	GO:0016020	membrane
GB14444	1-acyl-sn-glycerol-3-phosphate acyltransferase alpha-like	P	GO:0042967	acyl-carrier-protein biosynthetic process
GB14444	1-acyl-sn-glycerol-3-phosphate acyltransferase alpha-like	P	GO:0046486	glycerolipid metabolic process
GB14596	low quality protein: l-asparaginase-like	F	GO:0004067	asparaginase activity
GB14596	low quality protein: l-asparaginase-like	F	GO:0005515	protein binding
GB14596	low quality protein: l-asparaginase-like	P	GO:0006522	alanine metabolic process
GB14596	low quality protein: l-asparaginase-like	P	GO:0006528	asparagine metabolic process
GB14596	low quality protein: l-asparaginase-like	P	GO:0006531	aspartate metabolic process
GB14822	protein brown-like	F	GO:0016887	ATPase activity
GB14822	protein brown-like	P	GO:0006200	ATP catabolic process
GB14822	protein brown-like	F	GO:0005524	ATP binding
GB14822	protein brown-like	C	GO:0016020	membrane
GB15389	aquaporin -like	P	GO:0055085	transmembrane transport
GB15389	aquaporin -like	C	GO:0016021	integral to membrane
GB15389	aquaporin -like	P	GO:0006833	water transport
GB15389	aquaporin -like	F	GO:0005215	transporter activity
GB15513	acyl- delta desaturase-like	P	GO:0006633	fatty acid biosynthetic process
GB15513	acyl- delta desaturase-like	C	GO:0016021	integral to membrane
GB15513	acyl- delta desaturase-like	P	GO:0055114	oxidation-reduction process
GB15513	acyl- delta desaturase-like	F	GO:0016717	oxidoreductase activity, acting on paired donors, with oxidation of a pair of donors resulting in the reduction of molecular oxygen to two molecules of water
GB15921	high affinity cationic amino acid transporter 1-like	C	GO:0016021	integral to membrane
GB15921	high affinity cationic amino acid transporter 1-like	F	GO:0015171	amino acid transmembrane transporter activity
GB15921	high affinity cationic amino acid transporter 1-like	P	GO:0003333	amino acid transmembrane transport
GB15990	cellular retinoic acid binding protein	P	GO:0006810	transport
GB15990	cellular retinoic acid binding protein	F	GO:0008289	lipid binding
GB15990	cellular retinoic acid binding protein	F	GO:0005215	transporter activity
GB16016	sterol o-acyltransferase 1-like	F	GO:0008374	O-acyltransferase activity
GB16016	sterol o-acyltransferase 1-like	C	GO:0016021	integral to membrane
GB16016	sterol o-acyltransferase 1-like	P	GO:0042967	acyl-carrier-protein biosynthetic process
GB16021	trypsin epsilon	F	GO:0004252	serine-type endopeptidase activity
GB16021	trypsin epsilon	P	GO:0006508	proteolysis
GB16175	uncharacterized rna-binding protein	F	GO:0003676	nucleic acid binding
GB16175	uncharacterized rna-binding protein	F	GO:0000166	nucleotide binding
GB16600	chitooligosaccharidolytic beta-n-acetylglucosaminidase-like	F	GO:0043169	cation binding
GB16600	chitooligosaccharidolytic beta-n-acetylglucosaminidase-like	F	GO:0004563	beta-N-acetylhexosaminidase activity
GB16600	chitooligosaccharidolytic beta-n-acetylglucosaminidase-like	P	GO:0001575	globoside metabolic process
GB16600	chitooligosaccharidolytic beta-n-acetylglucosaminidase-like	P	GO:0006027	glycosaminoglycan catabolic process
GB16600	chitooligosaccharidolytic beta-n-acetylglucosaminidase-like	P	GO:0006040	amino sugar metabolic process
GB16747	udp-glucuronosyltransferase 1-3-like	F	GO:0016758	transferase activity, transferring hexosyl groups
GB16747	udp-glucuronosyltransferase 1-3-like	P	GO:0008152	metabolic process
GB16903	lysosomal aspartic protease-like	F	GO:0004190	aspartic-type endopeptidase activity
GB16903	lysosomal aspartic protease-like	P	GO:0006508	proteolysis
GB17538	apidaecin precursor	P	GO:0045087	innate immune response
GB17538	apidaecin precursor	P	GO:0042742	defense response to bacterium
GB17739	protein phosphatase 1f	P	GO:0006470	protein dephosphorylation
GB17739	protein phosphatase 1f	F	GO:0046872	metal ion binding
GB17739	protein phosphatase 1f	F	GO:0004722	protein serine/threonine phosphatase activity
GB17739	protein phosphatase 1f	C	GO:0008287	protein serine/threonine phosphatase complex
GB17752	facilitated trehalose transporter tret1-like	P	GO:0055085	transmembrane transport
GB17752	facilitated trehalose transporter tret1-like	P	GO:0008643	carbohydrate transport
GB17752	facilitated trehalose transporter tret1-like	C	GO:0016021	integral to membrane
GB17752	facilitated trehalose transporter tret1-like	F	GO:0022857	transmembrane transporter activity
GB17753	aminopeptidase n	P	GO:0006508	proteolysis
GB17753	aminopeptidase n	F	GO:0008237	metallopeptidase activity
GB17753	aminopeptidase n	F	GO:0008270	zinc ion binding
GB17784	probable cytochrome p450 4aa1-like	F	GO:0020037	heme binding
GB17784	probable cytochrome p450 4aa1-like	F	GO:0016705	oxidoreductase activity, acting on paired donors, with incorporation or reduction of molecular oxygen
GB17784	probable cytochrome p450 4aa1-like	F	GO:0004497	monooxygenase activity
GB17784	probable cytochrome p450 4aa1-like	F	GO:0009055	electron carrier activity
GB17784	probable cytochrome p450 4aa1-like	P	GO:0055114	oxidation-reduction process
GB17784	probable cytochrome p450 4aa1-like	P	GO:0006118	electron transport
GB18312	alpha-amylase precursor	F	GO:0016798	hydrolase activity, acting on glycosyl bonds
GB18312	alpha-amylase precursor	P	GO:0005975	carbohydrate metabolic process
GB18312	alpha-amylase precursor	F	GO:0043169	cation binding
GB18323	abaecin	C	GO:0005576	extracellular region
GB18323	abaecin	P	GO:0042381	hemolymph coagulation
GB18323	abaecin	P	GO:0042742	defense response to bacterium
GB18472	acyl- delta desaturase-like	P	GO:0006633	fatty acid biosynthetic process
GB18472	acyl- delta desaturase-like	C	GO:0016021	integral to membrane
GB18472	acyl- delta desaturase-like	P	GO:0055114	oxidation-reduction process
GB18472	acyl- delta desaturase-like	F	GO:0016717	oxidoreductase activity, acting on paired donors, with oxidation of a pair of donors resulting in the reduction of molecular oxygen to two molecules of water
GB18527	clone 205-like isoform 1	C	GO:0005856	cytoskeleton
GB18527	clone 205-like isoform 1	C	GO:0005737	cytoplasm
GB18527	clone 205-like isoform 1	F	GO:0005524	ATP binding
GB18737	15-hydroxyprostaglandin dehydrogenase	F	GO:0004022	alcohol dehydrogenase (NAD) activity
GB18737	15-hydroxyprostaglandin dehydrogenase	P	GO:0055114	oxidation-reduction process
GB18737	15-hydroxyprostaglandin dehydrogenase	F	GO:0000166	nucleotide binding
GB18896	myrosinase 1-like	P	GO:0005975	carbohydrate metabolic process
GB18896	myrosinase 1-like	F	GO:0004553	hydrolase activity, hydrolyzing O-glycosyl compounds
GB18896	myrosinase 1-like	F	GO:0043169	cation binding
GB18912	counting factor associated protein d-like	F	GO:0008234	cysteine-type peptidase activity
GB18912	counting factor associated protein d-like	P	GO:0006508	proteolysis
GB19012	atp-binding cassette sub-family g member 4	F	GO:0016887	ATPase activity
GB19012	atp-binding cassette sub-family g member 4	P	GO:0006200	ATP catabolic process
GB19012	atp-binding cassette sub-family g member 4	F	GO:0005524	ATP binding
GB19012	atp-binding cassette sub-family g member 4	C	GO:0016021	integral to membrane
GB19078	probable phosphoserine aminotransferase-like	F	GO:0030170	pyridoxal phosphate binding
GB19078	probable phosphoserine aminotransferase-like	P	GO:0006564	L-serine biosynthetic process
GB19078	probable phosphoserine aminotransferase-like	F	GO:0004648	O-phospho-L-serine:2-oxoglutarate aminotransferase activity
GB19078	probable phosphoserine aminotransferase-like	P	GO:0006544	glycine metabolic process
GB19078	probable phosphoserine aminotransferase-like	P	GO:0006566	threonine metabolic process
GB19078	probable phosphoserine aminotransferase-like	P	GO:0042816	vitamin B6 metabolic process
GB19113	probable cytochrome p450 6a14-like	F	GO:0020037	heme binding
GB19113	probable cytochrome p450 6a14-like	F	GO:0016705	oxidoreductase activity, acting on paired donors, with incorporation or reduction of molecular oxygen
GB19113	probable cytochrome p450 6a14-like	F	GO:0004497	monooxygenase activity
GB19113	probable cytochrome p450 6a14-like	F	GO:0009055	electron carrier activity
GB19113	probable cytochrome p450 6a14-like	P	GO:0055114	oxidation-reduction process
GB19113	probable cytochrome p450 6a14-like	P	GO:0006118	electron transport
GB19302	PREDICTED: hypothetical protein LOC412969	C	GO:0019028	viral capsid
GB19424	pin2-interacting protein x1	F	GO:0003676	nucleic acid binding
GB19617	mosc domain-containing protein mitochondrial-like	P	GO:0008152	metabolic process
GB19617	mosc domain-containing protein mitochondrial-like	F	GO:0030151	molybdenum ion binding
GB19617	mosc domain-containing protein mitochondrial-like	F	GO:0030170	pyridoxal phosphate binding
GB19617	mosc domain-containing protein mitochondrial-like	F	GO:0003824	catalytic activity
GB19967	cytochrome p450 9e2-like	F	GO:0020037	heme binding
GB19967	cytochrome p450 9e2-like	F	GO:0016705	oxidoreductase activity, acting on paired donors, with incorporation or reduction of molecular oxygen
GB19967	cytochrome p450 9e2-like	F	GO:0004497	monooxygenase activity
GB19967	cytochrome p450 9e2-like	F	GO:0009055	electron carrier activity
GB19967	cytochrome p450 9e2-like	P	GO:0055114	oxidation-reduction process
GB19967	cytochrome p450 9e2-like	P	GO:0006118	electron transport
GB20084	rab proteins geranylgeranyltransferase component a 1-like	P	GO:0006886	intracellular protein transport
GB20084	rab proteins geranylgeranyltransferase component a 1-like	C	GO:0005968	Rab-protein geranylgeranyltransferase complex
GB20084	rab proteins geranylgeranyltransferase component a 1-like	F	GO:0004663	Rab geranylgeranyltransferase activity
GB20084	rab proteins geranylgeranyltransferase component a 1-like	N	GO:0018346
