# Supplementary material for: The Utility of Shallow RNA-Seq for Documenting Differential Gene Expression in Genes with High and Low Levels of Expression
Source: PLoS One. 2013 Dec 16;8(12):e84160. doi: 10.1371/journal.pone.0084160 (PMC3865247; doi:10.1371/journal.pone.0084160)
Supplement: Table S5 — Comparison of fold change (nurses/foragers) in digestive tract tissue for 10 genes, using real-time quantitative PCR (qPCR) and RNA-seq at different sequencing depths. (XLS) [file pone.0084160.s006.xls]

## Sheet: Table S5
Table S5. A comparison of fold change (nurses/foragers) in digestive tract tissue for 10 genes, using real-time quantitative PCR (qPCR) and RNA-seq at different sequencing depths.
Gene	qPCR fold change	RNA-seq fold change - Read depth 1 million	RNA-seq fold change - Read depth 3 million	RNA-seq fold change - Read depth 6 million	RNA-seq fold change - Read depth 12 million
GB13450	1.38095	0.0413612	0.0377348	0.0289322	0.055238
GB13791	7.66667	16.6976	15.9897	15.5288	15.5608
GB13966	88.65	92.804	88.9488	83.467	81.5328
GB14261	9.17901	15.0265	14.1325	13.6249	13.6795
GB14596	1.08357	0.138059	0.190903	0.199369	0.190304
GB16016	45	94.0613	68.8581	44.6929	36.7859
GB16903	27.3228	38.5258	37.1647	35.8903	35.3199
GB18312	7.57715	21.6436	20.656	20.0175	20.0817
GB18912	16.7211	13.1901	12.6591	12.192	12.4507
GB19617	0.475921	0.143845	0.151452	0.14807	0.155748
Spearman's rho		0.818182	0.842424	0.842424	0.842424
P-value (two-sided) for Spearman's rho		0.00681113	0.00445903	0.00445903	0.00445903
Pearson product-moment correlation coefficient		0.914626	0.96119	0.977436	0.971065
P-value (two-sided) for Pearson's r		0.0002	<0.0001	<0.0001	<0.001
