# Supplementary material for: The Utility of Shallow RNA-Seq for Documenting Differential Gene Expression in Genes with High and Low Levels of Expression
Source: PLoS One. 2013 Dec 16;8(12):e84160. doi: 10.1371/journal.pone.0084160 (PMC3865247; doi:10.1371/journal.pone.0084160)
Supplement: Table S7 — Results of RNA-Seq analyses for transcription factors in the sting gland and digestive tract using DESeq and NOISeq. Differentially expressed genes, expression levels, and p values are included. (XLSX) [file pone.0084160.s008.xlsx]

## Sheet: St 1M TFs
	annotation	domains	Forager (RPKM)	Nurse (RPKM)	M (fold diff)	D (raw exp diff)	prob DE
GB10285	kynurenine alpha-aminoadipate mitochondrial-like	F:pyridoxal phosphate binding; P:biosynthetic process; F:transaminase activity; F:transcription regulatory region sequence-specific DNA binding; F:sequence-specific DNA binding transcription factor activity; C:nucleus	319.454	100.399	1.66987	219.056	0.901111
GB11309	aryl hydrocarbon receptor nuclear translocator-like protein 1-like	F:signal transducer activity; P:regulation of transcription, DNA-dependent; C:transcription factor complex; F:receptor activity; F:DNA binding; F:sequence-specific DNA binding transcription factor activity; P:signal transduction; C:cytoplasm; F:protein dimerization activity	94.3361	35.2361	1.42075	59.1	0.838611
GB11364	ecdysone-induced protein 75	P:steroid hormone mediated signaling pathway; F:zinc ion binding; P:regulation of transcription, DNA-dependent; F:thyroid hormone receptor activity; F:sequence-specific DNA binding; F:steroid hormone receptor activity; C:nucleus	114.393	41.5255	1.46192	72.8671	0.851167
GB11900	nuclear factor interleukin-3-regulated protein	F:sequence-specific DNA binding transcription factor activity; F:sequence-specific DNA binding; F:protein dimerization activity; P:regulation of transcription, DNA-dependent	52.2239	17.5888	1.57005	34.6351	0.811722
GB12212	transcription factor kayak	F:sequence-specific DNA binding transcription factor activity; F:sequence-specific DNA binding; F:protein dimerization activity; C:nucleus; P:regulation of transcription, DNA-dependent	376.656	141.082	1.41672	235.574	0.874333
GB13005	hairy enhancer-of-split related with yrpw motif protein 2	F:DNA binding; C:nucleus; P:regulation of transcription, DNA-dependent; F:protein dimerization activity	94.8313	29.8757	1.66639	64.9555	0.870667
GB13179	organic cation transporter	P:transmembrane transport; C:integral to membrane; F:transmembrane transporter activity; F:zinc ion binding; F:nucleic acid binding; C:intracellular	123.213	51.8085	1.24989	71.4046	0.8205
GB13740	neuronal pas domain-containing protein 4	F:signal transducer activity; F:DNA binding; P:signal transduction; C:nucleus; P:regulation of transcription, DNA-dependent; F:protein dimerization activity	11.8541	70.4226	-2.57065	58.5685	0.919833
GB14867	kruppel-like protein 1	F:zinc ion binding; F:nucleic acid binding; C:intracellular	91.3924	16.5109	2.46865	74.8815	0.926222
GB16648	ultraspiracle protein	P:steroid hormone mediated signaling pathway; F:zinc ion binding; P:regulation of transcription, DNA-dependent; F:sequence-specific DNA binding; F:sequence-specific DNA binding transcription factor activity; F:steroid hormone receptor activity; C:nucleus	92.7682	32.7149	1.50368	60.0533	0.847722
GB17760	nuclear factor 1 x-type-like isoform 1	P:DNA replication; F:sequence-specific DNA binding transcription factor activity; C:nucleus; P:regulation of transcription, DNA-dependent	79.2418	28.5445	1.47305	50.6972	0.833167
GB30215	transcription factor kayak	F:sequence-specific DNA binding transcription factor activity; F:sequence-specific DNA binding; F:protein dimerization activity; C:nucleus; P:regulation of transcription, DNA-dependent	1035.08	450.171	1.20119	584.904	0.80597

## Sheet: St 3M TFs
	annotation	domains	Forager (RPKM)	Nurse (RPKM)	M (fold diff)	D (raw exp diff)	prob DE
GB10285	kynurenine alpha-aminoadipate mitochondrial-like	F:pyridoxal phosphate binding; P:biosynthetic process; F:transaminase activity; F:transcription regulatory region sequence-specific DNA binding; F:sequence-specific DNA binding transcription factor activity; C:nucleus	302.799	98.8946	1.6144	203.905	0.940943
GB11309	aryl hydrocarbon receptor nuclear translocator-like protein 1-like	F:signal transducer activity; P:regulation of transcription, DNA-dependent; C:transcription factor complex; F:receptor activity; F:DNA binding; F:sequence-specific DNA binding transcription factor activity; P:signal transduction; C:cytoplasm; F:protein dimerization activity	89.9644	39.3475	1.19308	50.6169	0.869108
GB11364	ecdysone-induced protein 75	P:steroid hormone mediated signaling pathway; F:zinc ion binding; P:regulation of transcription, DNA-dependent; F:thyroid hormone receptor activity; F:sequence-specific DNA binding; F:steroid hormone receptor activity; C:nucleus	111.932	44.7463	1.32279	67.1861	0.894986
GB11900	nuclear factor interleukin-3-regulated protein	F:sequence-specific DNA binding transcription factor activity; F:sequence-specific DNA binding; F:protein dimerization activity; P:regulation of transcription, DNA-dependent	54.7494	21.8954	1.32221	32.8539	0.858746
GB12212	transcription factor kayak	F:sequence-specific DNA binding transcription factor activity; F:sequence-specific DNA binding; F:protein dimerization activity; C:nucleus; P:regulation of transcription, DNA-dependent	358.64	133.321	1.42764	225.319	0.929292
GB13005	hairy enhancer-of-split related with yrpw motif protein 2	F:DNA binding; C:nucleus; P:regulation of transcription, DNA-dependent; F:protein dimerization activity	89.9334	31.9666	1.49229	57.9668	0.905133
GB13179	organic cation transporter	P:transmembrane transport; C:integral to membrane; F:transmembrane transporter activity; F:zinc ion binding; F:nucleic acid binding; C:intracellular	106.566	53.7883	0.986388	52.7781	0.842156
GB13740	neuronal pas domain-containing protein 4	F:signal transducer activity; F:DNA binding; P:signal transduction; C:nucleus; P:regulation of transcription, DNA-dependent; F:protein dimerization activity	15.0233	71.826	-2.2573	56.8026	0.944594
GB14174	myocyte-specific enhancer factor 2	F:DNA binding; F:protein dimerization activity; C:nucleus; P:regulation of transcription, DNA-dependent	70.8569	34.3922	1.04283	36.4648	0.829861
GB14867	kruppel-like protein 1	F:zinc ion binding; F:nucleic acid binding; C:intracellular	94.8457	16.8101	2.49626	78.0356	0.960056
GB14882	transcription factor e2f4-like	F:sequence-specific DNA binding transcription factor activity; F:DNA binding; C:transcription factor complex; P:regulation of transcription, DNA-dependent	25.8161	8.71329	1.56698	17.1028	0.807205
GB14998	ccaat enhancer-binding protein	F:sequence-specific DNA binding transcription factor activity; F:sequence-specific DNA binding; F:protein dimerization activity; P:regulation of transcription, DNA-dependent	72.6476	35.8235	1.02001	36.8241	0.827284
GB15045	hmg box transcription factor bbx	F:protein binding	80.7835	42.6699	0.92084	38.1135	0.81295
GB15945	protein embryonic gonad	P:steroid hormone mediated signaling pathway; F:zinc ion binding; P:regulation of transcription, DNA-dependent; F:sequence-specific DNA binding; F:sequence-specific DNA binding transcription factor activity; F:steroid hormone receptor activity; C:nucleus	24.9195	8.1789	1.60729	16.7406	0.8064
GB16648	ultraspiracle protein	P:steroid hormone mediated signaling pathway; F:zinc ion binding; P:regulation of transcription, DNA-dependent; F:sequence-specific DNA binding; F:sequence-specific DNA binding transcription factor activity; F:steroid hormone receptor activity; C:nucleus	84.1013	39.7046	1.08282	44.3967	0.852035
GB17760	nuclear factor 1 x-type-like isoform 1	P:DNA replication; F:sequence-specific DNA binding transcription factor activity; C:nucleus; P:regulation of transcription, DNA-dependent	64.4261	28.0169	1.20135	36.4092	0.856008
GB18576	transcription initiation factor tfiid subunit 12	P:translational initiation; F:DNA binding; P:DNA-dependent transcription, initiation; C:transcription factor TFIID complex; F:translation initiation factor activity; F:protein heterodimerization activity	180.293	103.732	0.797482	76.5611	0.81456
GB30215	transcription factor kayak	F:sequence-specific DNA binding transcription factor activity; F:sequence-specific DNA binding; F:protein dimerization activity; C:nucleus; P:regulation of transcription, DNA-dependent	993.241	425.496	1.223	567.745	0.882018

## Sheet: St 6M TFs
	annotation	domains	Forager (RPKM)	Nurse (RPKM)	M (fold diff)	D (raw exp diff)	prob DE
GB10285	kynurenine alpha-aminoadipate mitochondrial-like	F:pyridoxal phosphate binding; P:biosynthetic process; F:transaminase activity; F:transcription regulatory region sequence-specific DNA binding; F:sequence-specific DNA binding transcription factor activity; C:nucleus	297.16	101.236	1.55352	195.924	0.945155
GB11309	aryl hydrocarbon receptor nuclear translocator-like protein 1-like	F:signal transducer activity; P:regulation of transcription, DNA-dependent; C:transcription factor complex; F:receptor activity; F:DNA binding; F:sequence-specific DNA binding transcription factor activity; P:signal transduction; C:cytoplasm; F:protein dimerization activity	93.0624	38.4606	1.27482	54.6018	0.897231
GB11364	ecdysone-induced protein 75	P:steroid hormone mediated signaling pathway; F:zinc ion binding; P:regulation of transcription, DNA-dependent; F:thyroid hormone receptor activity; F:sequence-specific DNA binding; F:steroid hormone receptor activity; C:nucleus	106.031	43.1366	1.2975	62.8945	0.903889
GB11753	proto-oncogene c-fos-like	F:sequence-specific DNA binding transcription factor activity; F:sequence-specific DNA binding; F:protein dimerization activity; C:nucleus; P:regulation of transcription, DNA-dependent	240.658	152.422	0.658911	88.2356	0.810314
GB11900	nuclear factor interleukin-3-regulated protein	F:sequence-specific DNA binding transcription factor activity; F:sequence-specific DNA binding; F:protein dimerization activity; P:regulation of transcription, DNA-dependent	49.453	22.1088	1.16144	27.3442	0.849202
GB12212	transcription factor kayak	F:sequence-specific DNA binding transcription factor activity; F:sequence-specific DNA binding; F:protein dimerization activity; C:nucleus; P:regulation of transcription, DNA-dependent	350.845	135.517	1.37235	215.327	0.931259
GB13005	hairy enhancer-of-split related with yrpw motif protein 2	F:DNA binding; C:nucleus; P:regulation of transcription, DNA-dependent; F:protein dimerization activity	91.6758	32.6948	1.48748	58.981	0.915777
GB13179	organic cation transporter	P:transmembrane transport; C:integral to membrane; F:transmembrane transporter activity; F:zinc ion binding; F:nucleic acid binding; C:intracellular	107.506	51.3308	1.06652	56.1751	0.873983
GB13740	neuronal pas domain-containing protein 4	F:signal transducer activity; F:DNA binding; P:signal transduction; C:nucleus; P:regulation of transcription, DNA-dependent; F:protein dimerization activity	15.8166	68.6818	-2.11849	52.8652	0.94283
GB13873	forkhead box protein o-like	F:sequence-specific DNA binding transcription factor activity; F:sequence-specific DNA binding	42.7626	20.6233	1.05208	22.1393	0.818028
GB14174	myocyte-specific enhancer factor 2	F:DNA binding; F:protein dimerization activity; C:nucleus; P:regulation of transcription, DNA-dependent	70.1297	34.5625	1.02082	35.5672	0.849149
GB14867	kruppel-like protein 1	F:zinc ion binding; F:nucleic acid binding; C:intracellular	96.5539	21.7549	2.15	74.799	0.953979
GB14998	ccaat enhancer-binding protein	F:sequence-specific DNA binding transcription factor activity; F:sequence-specific DNA binding; F:protein dimerization activity; P:regulation of transcription, DNA-dependent	67.368	32.5874	1.04775	34.7806	0.850629
GB16648	ultraspiracle protein	P:steroid hormone mediated signaling pathway; F:zinc ion binding; P:regulation of transcription, DNA-dependent; F:sequence-specific DNA binding; F:sequence-specific DNA binding transcription factor activity; F:steroid hormone receptor activity; C:nucleus	79.1131	39.3736	1.00669	39.7395	0.853271
GB17760	nuclear factor 1 x-type-like isoform 1	P:DNA replication; F:sequence-specific DNA binding transcription factor activity; C:nucleus; P:regulation of transcription, DNA-dependent	64.3673	27.5176	1.22598	36.8498	0.87673
GB18032	embryonic polarity protein dorsal	F:sequence-specific DNA binding transcription factor activity; P:Notch signaling pathway; P:multicellular organismal development; F:calcium ion binding; C:integral to membrane; C:nucleus; P:regulation of transcription, DNA-dependent; F:protein binding	20.9727	5.90895	1.82754	15.0638	0.830022
GB18576	transcription initiation factor tfiid subunit 12	P:translational initiation; F:DNA binding; P:DNA-dependent transcription, initiation; C:transcription factor TFIID complex; F:translation initiation factor activity; F:protein heterodimerization activity	180.97	106.419	0.766	74.5513	0.833774
GB19537	embryonic polarity	F:sequence-specific DNA binding transcription factor activity; P:Notch signaling pathway; P:multicellular organismal development; F:calcium ion binding; C:integral to membrane; C:nucleus; P:regulation of transcription, DNA-dependent; F:protein binding	75.0647	40.9911	0.872824	34.0736	0.82458
GB30126	nuclear factor 1 x-type-like isoform 1	P:DNA replication; F:sequence-specific DNA binding transcription factor activity; C:nucleus; P:regulation of transcription, DNA-dependent	191.171	98.1803	0.961359	92.9908	0.809935
GB30215	transcription factor kayak	F:sequence-specific DNA binding transcription factor activity; F:sequence-specific DNA binding; F:protein dimerization activity; C:nucleus; P:regulation of transcription, DNA-dependent	974.695	433.498	1.16893	541.198	0.901995

## Sheet: St 12M TFs
	annotation	domains	Forager (RPKM)	Nurse (RPKM)	M (fold diff)	D (raw exp diff)	prob DE
GB10114	zinc finger protein 691-like	F:zinc ion binding; F:nucleic acid binding; C:intracellular	135.775	88.2267	0.621927	47.548	0.81621
GB10285	kynurenine alpha-aminoadipate mitochondrial-like	F:pyridoxal phosphate binding; P:biosynthetic process; F:transaminase activity; F:transcription regulatory region sequence-specific DNA binding; F:sequence-specific DNA binding transcription factor activity; C:nucleus	296.191	103.726	1.51376	192.466	0.945339
GB11309	aryl hydrocarbon receptor nuclear translocator-like protein 1-like	F:signal transducer activity; P:regulation of transcription, DNA-dependent; C:transcription factor complex; F:receptor activity; F:DNA binding; F:sequence-specific DNA binding transcription factor activity; P:signal transduction; C:cytoplasm; F:protein dimerization activity	92.1462	37.5158	1.29643	54.6304	0.910222
GB11364	ecdysone-induced protein 75	P:steroid hormone mediated signaling pathway; F:zinc ion binding; P:regulation of transcription, DNA-dependent; F:thyroid hormone receptor activity; F:sequence-specific DNA binding; F:steroid hormone receptor activity; C:nucleus	104.981	42.2542	1.31296	62.7265	0.914872
GB11398	protein dr1-like	C:nucleus; F:sequence-specific DNA binding; F:protein heterodimerization activity	103.789	68.1464	0.606948	35.6429	0.802728
GB11753	proto-oncogene c-fos-like	F:sequence-specific DNA binding transcription factor activity; F:sequence-specific DNA binding; F:protein dimerization activity; C:nucleus; P:regulation of transcription, DNA-dependent	236.81	143.118	0.726523	93.692	0.858225
GB11900	nuclear factor interleukin-3-regulated protein	F:sequence-specific DNA binding transcription factor activity; F:sequence-specific DNA binding; F:protein dimerization activity; P:regulation of transcription, DNA-dependent	47.1173	21.3268	1.14359	25.7905	0.861465
GB12212	transcription factor kayak	F:sequence-specific DNA binding transcription factor activity; F:sequence-specific DNA binding; F:protein dimerization activity; C:nucleus; P:regulation of transcription, DNA-dependent	339.65	133.571	1.34644	206.079	0.936559
GB12533	forkhead box protein n3	F:sequence-specific DNA binding transcription factor activity; F:sequence-specific DNA binding; C:nucleus; P:regulation of transcription, DNA-dependent	67.4336	40.884	0.72193	26.5496	0.811977
GB13005	hairy enhancer-of-split related with yrpw motif protein 2	F:DNA binding; C:nucleus; P:regulation of transcription, DNA-dependent; F:protein dimerization activity	90.342	31.8347	1.5048	58.5073	0.923129
GB13179	organic cation transporter	P:transmembrane transport; C:integral to membrane; F:transmembrane transporter activity; F:zinc ion binding; F:nucleic acid binding; C:intracellular	107.395	50.3696	1.0923	57.0252	0.895067
GB13740	neuronal pas domain-containing protein 4	F:signal transducer activity; F:DNA binding; P:signal transduction; C:nucleus; P:regulation of transcription, DNA-dependent; F:protein dimerization activity	16.1254	65.5085	-2.02235	49.3831	0.936194
GB13873	forkhead box protein o-like	F:sequence-specific DNA binding transcription factor activity; F:sequence-specific DNA binding	42.1154	21.0179	1.00273	21.0975	0.833978
GB14174	myocyte-specific enhancer factor 2	F:DNA binding; F:protein dimerization activity; C:nucleus; P:regulation of transcription, DNA-dependent	70.3928	35.009	1.0077	35.3838	0.866273
GB14857	protein hairy-like	F:DNA binding; C:nucleus; P:regulation of transcription, DNA-dependent; F:protein dimerization activity	78.2858	44.2441	0.823264	34.0416	0.842548
GB14867	kruppel-like protein 1	F:zinc ion binding; F:nucleic acid binding; C:intracellular	97.9127	20.3969	2.26315	77.5158	0.955686
GB14998	ccaat enhancer-binding protein	F:sequence-specific DNA binding transcription factor activity; F:sequence-specific DNA binding; F:protein dimerization activity; P:regulation of transcription, DNA-dependent	66.2775	32.6816	1.02004	33.5959	0.864758
GB15045	hmg box transcription factor bbx	F:protein binding	73.9247	46.1908	0.678453	27.734	0.80764
GB16648	ultraspiracle protein	P:steroid hormone mediated signaling pathway; F:zinc ion binding; P:regulation of transcription, DNA-dependent; F:sequence-specific DNA binding; F:sequence-specific DNA binding transcription factor activity; F:steroid hormone receptor activity; C:nucleus	80.283	37.8704	1.08403	42.4127	0.882473
GB17760	nuclear factor 1 x-type-like isoform 1	P:DNA replication; F:sequence-specific DNA binding transcription factor activity; C:nucleus; P:regulation of transcription, DNA-dependent	61.6259	26.9926	1.19097	34.6333	0.883622
GB18032	embryonic polarity protein dorsal	F:sequence-specific DNA binding transcription factor activity; P:Notch signaling pathway; P:multicellular organismal development; F:calcium ion binding; C:integral to membrane; C:nucleus; P:regulation of transcription, DNA-dependent; F:protein binding	20.0895	7.59729	1.40288	12.4922	0.810671
GB18576	transcription initiation factor tfiid subunit 12	P:translational initiation; F:DNA binding; P:DNA-dependent transcription, initiation; C:transcription factor TFIID complex; F:translation initiation factor activity; F:protein heterodimerization activity	171.14	108.297	0.660184	62.843	0.835859
GB18923	signal transducer and activator of transcription 5b-like	F:sequence-specific DNA binding transcription factor activity; F:signal transducer activity; F:calcium ion binding; P:signal transduction; C:nucleus; P:regulation of transcription, DNA-dependent; F:protein binding	100.401	64.2844	0.643238	36.1169	0.810776
GB19537	embryonic polarity	F:sequence-specific DNA binding transcription factor activity; P:Notch signaling pathway; P:multicellular organismal development; F:calcium ion binding; C:integral to membrane; C:nucleus; P:regulation of transcription, DNA-dependent; F:protein binding	76.0147	39.7781	0.934305	36.2367	0.856658
GB30126	nuclear factor 1 x-type-like isoform 1	P:DNA replication; F:sequence-specific DNA binding transcription factor activity; C:nucleus; P:regulation of transcription, DNA-dependent	190.108	97.4447	0.964162	92.663	0.809166
GB30215	transcription factor kayak	F:sequence-specific DNA binding transcription factor activity; F:sequence-specific DNA binding; F:protein dimerization activity; C:nucleus; P:regulation of transcription, DNA-dependent	944.955	428.409	1.14126	516.547	0.899699

## Sheet: Dt 1M TFs
	annotation	domains	Forager (RPKM)	Nurse (RPKM)	M (fold diff)	D (raw exp diff)	prob DE
GB11364	ecdysone-induced protein 75	P:steroid hormone mediated signaling pathway; F:zinc ion binding; P:regulation of transcription, DNA-dependent; F:thyroid hormone receptor activity; F:sequence-specific DNA binding; F:steroid hormone receptor activity; C:nucleus	63.4968	18.1075	1.8101	45.3894	0.821892
GB13005	hairy enhancer-of-split related with yrpw motif protein 2	F:DNA binding; C:nucleus; P:regulation of transcription, DNA-dependent; F:protein dimerization activity	75.2006	21.7369	1.7906	53.4637	0.826139
GB16116	zinc finger protein 43-like	F:nucleic acid binding; F:hydrolase activity; C:nucleus; F:zinc ion binding	30.1881	2.21524	3.76844	27.9729	0.856044

## Sheet: Dt 3M TFs
	annotation	domains	Forager (RPKM)	Nurse (RPKM)	M (fold diff)	D (raw exp diff)	prob DE
GB11309	aryl hydrocarbon receptor nuclear translocator-like protein 1-like	F:signal transducer activity; P:regulation of transcription, DNA-dependent; C:transcription factor complex; F:receptor activity; F:DNA binding; F:sequence-specific DNA binding transcription factor activity; P:signal transduction; C:cytoplasm; F:protein dimerization activity	74.2035	29.673	1.32234	44.5305	0.832051
GB11364	ecdysone-induced protein 75	P:steroid hormone mediated signaling pathway; F:zinc ion binding; P:regulation of transcription, DNA-dependent; F:thyroid hormone receptor activity; F:sequence-specific DNA binding; F:steroid hormone receptor activity; C:nucleus	61.9984	19.864	1.64207	42.1344	0.864191
GB13005	hairy enhancer-of-split related with yrpw motif protein 2	F:DNA binding; C:nucleus; P:regulation of transcription, DNA-dependent; F:protein dimerization activity	70.479	22.8195	1.62693	47.6596	0.869685
GB14867	kruppel-like protein 1	F:zinc ion binding; F:nucleic acid binding; C:intracellular	26.3121	3.65781	2.84667	22.6543	0.866608
GB17391	krueppel-like factor 15	F:zinc ion binding; F:nucleic acid binding; C:intracellular	58.9269	20.9467	1.4922	37.9802	0.843369

## Sheet: Dt 6M TFs
	annotation	domains	Forager (RPKM)	Nurse (RPKM)	M (fold diff)	D (raw exp diff)	prob DE
GB11309	aryl hydrocarbon receptor nuclear translocator-like protein 1-like	F:signal transducer activity; P:regulation of transcription, DNA-dependent; C:transcription factor complex; F:receptor activity; F:DNA binding; F:sequence-specific DNA binding transcription factor activity; P:signal transduction; C:cytoplasm; F:protein dimerization activity	72.5489	30.0563	1.27128	42.4926	0.831558
GB11364	ecdysone-induced protein 75	P:steroid hormone mediated signaling pathway; F:zinc ion binding; P:regulation of transcription, DNA-dependent; F:thyroid hormone receptor activity; F:sequence-specific DNA binding; F:steroid hormone receptor activity; C:nucleus	59.3812	19.0944	1.63685	40.2868	0.867495
GB13005	hairy enhancer-of-split related with yrpw motif protein 2	F:DNA binding; C:nucleus; P:regulation of transcription, DNA-dependent; F:protein dimerization activity	69.2788	21.4472	1.69162	47.8316	0.880461
GB14867	kruppel-like protein 1	F:zinc ion binding; F:nucleic acid binding; C:intracellular	27.6253	2.4168	3.51482	25.2085	0.8966
GB14998	ccaat enhancer-binding protein	F:sequence-specific DNA binding transcription factor activity; F:sequence-specific DNA binding; F:protein dimerization activity; P:regulation of transcription, DNA-dependent	40.796	15.2885	1.41598	25.5074	0.816333
GB17391	krueppel-like factor 15	F:zinc ion binding; F:nucleic acid binding; C:intracellular	61.8894	20.5336	1.5917	41.3558	0.865666
GB30404	zinc finger	F:zinc ion binding; F:nucleic acid binding; C:intracellular	83.7646	25.546	1.71324	58.2186	0.809052

## Sheet: Dt 12M TFs
	annotation	domains	Forager (RPKM)	Nurse (RPKM)	M (fold diff)	D (raw exp diff)	prob DE
GB11309	aryl hydrocarbon receptor nuclear translocator-like protein 1-like	F:signal transducer activity; P:regulation of transcription, DNA-dependent; C:transcription factor complex; F:receptor activity; F:DNA binding; F:sequence-specific DNA binding transcription factor activity; P:signal transduction; C:cytoplasm; F:protein dimerization activity	70.3318	31.6516	1.1519	38.6802	0.826469
GB11364	ecdysone-induced protein 75	P:steroid hormone mediated signaling pathway; F:zinc ion binding; P:regulation of transcription, DNA-dependent; F:thyroid hormone receptor activity; F:sequence-specific DNA binding; F:steroid hormone receptor activity; C:nucleus	60.7916	20.6268	1.55935	40.1648	0.869719
GB13005	hairy enhancer-of-split related with yrpw motif protein 2	F:DNA binding; C:nucleus; P:regulation of transcription, DNA-dependent; F:protein dimerization activity	67.6074	23.6253	1.51685	43.9821	0.871784
GB14867	kruppel-like protein 1	F:zinc ion binding; F:nucleic acid binding; C:intracellular	26.4147	2.13479	3.62917	24.2799	0.902012
GB14998	ccaat enhancer-binding protein	F:sequence-specific DNA binding transcription factor activity; F:sequence-specific DNA binding; F:protein dimerization activity; P:regulation of transcription, DNA-dependent	41.0043	15.9351	1.36357	25.0692	0.825569
GB17391	krueppel-like factor 15	F:zinc ion binding; F:nucleic acid binding; C:intracellular	56.7452	20.3273	1.48108	36.4179	0.858708
GB18576	transcription initiation factor tfiid subunit 12	P:translational initiation; F:DNA binding; P:DNA-dependent transcription, initiation; C:transcription factor TFIID complex; F:translation initiation factor activity; F:protein heterodimerization activity	107.423	50.4959	1.08906	56.9269	0.834569
GB30404	zinc finger	F:zinc ion binding; F:nucleic acid binding; C:intracellular	82.3449	27.027	1.60728	55.3179	0.808644

## Sheet: St Dt For 1M TFs
	annotation	domains	Forager (RPKM)	Nurse (RPKM)	M (fold diff)	D (raw exp diff)	prob DE
GB10285	kynurenine alpha-aminoadipate mitochondrial-like	F:pyridoxal phosphate binding; P:biosynthetic process; F:transaminase activity; F:transcription regulatory region sequence-specific DNA binding; F:sequence-specific DNA binding transcription factor activity; C:nucleus	2.92006	319.454	-6.77347	316.534	0.994691
GB10341	homeobox protein abdominal-b	F:sequence-specific DNA binding transcription factor activity; F:sequence-specific DNA binding; C:nucleus; P:regulation of transcription, DNA-dependent	0.799172	65.8356	-6.36422	65.0364	0.964827
GB10613	homeobox protein chox-	F:sequence-specific DNA binding transcription factor activity; F:transcription regulatory region sequence-specific DNA binding; C:nucleus; P:regulation of transcription, DNA-dependent	0.5	136.066	-8.08816	135.566	0.985621
GB10633	longitudinals lacking	P:regulation of transcription from RNA polymerase II promoter; P:salivary gland morphogenesis; P:tracheal outgrowth, open tracheal system; P:chromatin silencing; F:sequence-specific DNA binding transcription factor activity; C:nucleus; F:protein binding	57.2527	168.293	-1.55556	111.04	0.870424
GB10821	homeotic protein caudal	F:metal ion binding; P:regulation of transcription, DNA-dependent; F:hydrolase activity, acting on carbon-nitrogen (but not peptide) bonds, in cyclic amides; P:glutamine catabolic process; F:ATP binding; F:aspartate carbamoyltransferase activity; F:sequence-specific DNA binding transcription factor activity; P:'de novo' pyrimidine nucleobase biosynthetic process; F:amino acid binding; F:transcrip…	29.8421	0.711977	5.38937	29.1301	0.897135
GB11400	protein bric-a-brac 2	F:DNA binding; F:protein binding	14.6733	55.5368	-1.92025	40.8635	0.862183
GB12004	transcription factor ap-1-like	F:sequence-specific DNA binding transcription factor activity; F:sequence-specific DNA binding; F:protein dimerization activity; C:nucleus; P:regulation of transcription, DNA-dependent	18.6597	66.1049	-1.82483	47.4452	0.867935
GB12212	transcription factor kayak	F:sequence-specific DNA binding transcription factor activity; F:sequence-specific DNA binding; F:protein dimerization activity; C:nucleus; P:regulation of transcription, DNA-dependent	60.5355	376.656	-2.63739	316.12	0.955425
GB12313	PREDICTED: uncharacterized protein LOC100872255	F:zinc ion binding; F:nucleic acid binding; C:intracellular	45.2029	9.15633	2.30357	36.0465	0.873742
GB12583	zinc finger protein 76-like	F:zinc ion binding; F:nucleic acid binding; C:intracellular	232.165	27.0133	3.10341	205.152	0.966818
GB13400	heat shock factor	F:sequence-specific DNA binding transcription factor activity; F:sequence-specific DNA binding; P:response to stress; C:nucleus; P:regulation of transcription, DNA-dependent	66.3178	188.901	-1.51016	122.583	0.868543
GB13572	transcription factor sum-1	P:muscle organ development; F:DNA binding; C:nucleus; P:regulation of transcription, DNA-dependent; F:protein dimerization activity	1.34235	46.8135	-5.12409	45.4712	0.942429
GB13762	protein bric-a-brac 1	F:DNA binding	11.2027	44.5852	-1.99272	33.3825	0.847639
GB13981	hepatic leukemia factor-like	F:sequence-specific DNA binding transcription factor activity; F:sequence-specific DNA binding; F:protein dimerization activity; P:regulation of transcription, DNA-dependent	17.9108	99.1988	-2.46949	81.288	0.927055
GB14165	retinal homeobox protein rx2-like	F:sequence-specific DNA binding transcription factor activity; F:sequence-specific DNA binding; C:nucleus; P:regulation of transcription, DNA-dependent	0.909758	31.0793	-5.09433	30.1695	0.90073
GB14169	gata-binding factor a	F:sequence-specific DNA binding transcription factor activity; F:zinc ion binding; F:sequence-specific DNA binding	134.461	12.3906	3.43987	122.07	0.966707
GB14174	myocyte-specific enhancer factor 2	F:DNA binding; F:protein dimerization activity; C:nucleus; P:regulation of transcription, DNA-dependent	20.4719	77.2781	-1.91642	56.8062	0.883807
GB14332	transcription factor hes-4	F:DNA binding; C:nucleus; P:regulation of transcription, DNA-dependent; F:protein dimerization activity	0.761321	24.3874	-5.00149	23.6261	0.862405
GB14416	silk gland factor 1	F:sequence-specific DNA binding transcription factor activity; F:sequence-specific DNA binding; F:protein domain specific binding; F:transcription factor binding; C:nucleus; P:regulation of transcription, DNA-dependent	24.2772	2.33937	3.37541	21.9378	0.837463
GB14857	protein hairy-like	F:DNA binding; C:nucleus; P:regulation of transcription, DNA-dependent; F:protein dimerization activity	30.2183	78.7335	-1.38156	48.5152	0.818272
GB14867	kruppel-like protein 1	F:zinc ion binding; F:nucleic acid binding; C:intracellular	18.82	91.3924	-2.2798	72.5724	0.916215
GB15027	homeobox protein nkx-	F:sequence-specific DNA binding transcription factor activity; F:sequence-specific DNA binding; C:nucleus; P:regulation of transcription, DNA-dependent	81.2396	0.5	7.34411	80.7396	0.972182
GB15446	zinc finger protein squeeze isoform 2	F:zinc ion binding; F:nucleic acid binding; C:intracellular	0.5	21.956	-5.45654	21.456	0.84974
GB15739	zinc finger protein 62 homolog	F:nucleic acid binding; C:nucleus; F:zinc ion binding	15.6512	48.8665	-1.64257	33.2153	0.815839
GB15795	zinc finger protein 84	F:nucleic acid binding; C:nucleus; F:zinc ion binding	18.9369	53.6903	-1.50346	34.7535	0.80959
GB15857	zinc finger protein 426-like	F:zinc ion binding; F:nucleic acid binding; C:intracellular	21.4079	2.3448	3.19061	19.0631	0.809037
GB15934	-like 1 homeobox protein	F:sequence-specific DNA binding transcription factor activity; F:sequence-specific DNA binding; C:integral to membrane; C:nucleus; P:regulation of transcription, DNA-dependent	61.6338	5.44932	3.49957	56.1845	0.942263
GB16085	pou domain protein cf1a-like	F:sequence-specific DNA binding transcription factor activity; F:sequence-specific DNA binding; C:nucleus; P:regulation of transcription, DNA-dependent	5.51884	61.1079	-3.46892	55.5891	0.94077
GB16096	transcription factor -like	F:sequence-specific DNA binding transcription factor activity; F:sequence-specific DNA binding; C:nucleus; P:regulation of transcription, DNA-dependent	45.5289	115.079	-1.33777	69.5498	0.833426
GB16262	pou class transcription factor 1	F:sequence-specific DNA binding transcription factor activity; F:sequence-specific DNA binding; C:nucleus; P:regulation of transcription, DNA-dependent	19.6264	0.418477	5.5515	19.2079	0.828559
GB16648	ultraspiracle protein	P:steroid hormone mediated signaling pathway; F:zinc ion binding; P:regulation of transcription, DNA-dependent; F:sequence-specific DNA binding; F:sequence-specific DNA binding transcription factor activity; F:steroid hormone receptor activity; C:nucleus	23.0079	92.7682	-2.0115	69.7603	0.899679
GB17118	camp-responsive element-binding 2-like	F:sequence-specific DNA binding transcription factor activity; F:sequence-specific DNA binding; F:protein dimerization activity; P:regulation of transcription, DNA-dependent	228.391	547.59	-1.26159	319.199	0.845039
GB17391	krueppel-like factor 15	F:zinc ion binding; F:nucleic acid binding; C:intracellular	69.2655	16.2664	2.09024	52.9991	0.889116
GB17511	x-box-binding protein 1	F:sequence-specific DNA binding transcription factor activity; F:sequence-specific DNA binding	203.838	668.198	-1.71285	464.36	0.904988
GB17527	zinc finger protein 91-like	F:nucleic acid binding; C:nucleus; F:zinc ion binding	29.399	3.86146	2.92855	25.5376	0.84974
GB17555	isoform d	F:sequence-specific DNA binding transcription factor activity; C:nucleus; F:zinc ion binding	149.911	659.852	-2.13804	509.941	0.933636
GB17760	nuclear factor 1 x-type-like isoform 1	P:DNA replication; F:sequence-specific DNA binding transcription factor activity; C:nucleus; P:regulation of transcription, DNA-dependent	3.63272	79.2418	-4.44714	75.609	0.963223
GB18032	embryonic polarity protein dorsal	F:sequence-specific DNA binding transcription factor activity; P:Notch signaling pathway; P:multicellular organismal development; F:calcium ion binding; C:integral to membrane; C:nucleus; P:regulation of transcription, DNA-dependent; F:protein binding	0.660739	17.7559	-4.74808	17.0952	0.804557
GB18215	protein embryonic gonad	P:steroid hormone mediated signaling pathway; F:zinc ion binding; P:regulation of transcription, DNA-dependent; F:sequence-specific DNA binding; F:sequence-specific DNA binding transcription factor activity; F:steroid hormone receptor activity; C:nucleus	3.63431	33.2537	-3.19376	29.6194	0.879991
GB18541	protein dead ringer-like	F:DNA binding; C:intracellular	0.639214	28.4143	-5.47418	27.7751	0.890167
GB18875	forkhead box protein d3-b-like	F:sequence-specific DNA binding transcription factor activity; F:sequence-specific DNA binding; C:nucleus; P:regulation of transcription, DNA-dependent	23.7122	0.5	5.56756	23.2122	0.862792
GB19537	embryonic polarity	F:sequence-specific DNA binding transcription factor activity; P:Notch signaling pathway; P:multicellular organismal development; F:calcium ion binding; C:integral to membrane; C:nucleus; P:regulation of transcription, DNA-dependent; F:protein binding	23.2621	72.0323	-1.63067	48.7702	0.844929
GB19877	lim homeobox transcription factor 1-beta-like	F:sequence-specific DNA binding transcription factor activity; F:sequence-specific DNA binding; C:nucleus; F:zinc ion binding; P:regulation of transcription, DNA-dependent	1.5821	34.1119	-4.43036	32.5298	0.905984
GB19895	gata-binding factor a	P:steroid hormone mediated signaling pathway; F:zinc ion binding; P:regulation of transcription, DNA-dependent; F:sequence-specific DNA binding; F:sequence-specific DNA binding transcription factor activity; F:steroid hormone receptor activity; C:nucleus	0.785764	20.1157	-4.67808	19.3299	0.826568
GB19937	transcription factor sox-2-like	F:protein binding	67.2695	0.697462	6.59169	66.572	0.966265
GB19998	dna-binding protein satb1	F:sequence-specific DNA binding transcription factor activity; F:sequence-specific DNA binding; C:nucleus; P:regulation of transcription, DNA-dependent	31.2292	2.79832	3.48026	28.4309	0.879549
GB30126	nuclear factor 1 x-type-like isoform 1	P:DNA replication; F:sequence-specific DNA binding transcription factor activity; C:nucleus; P:regulation of transcription, DNA-dependent	7.52975	233.196	-4.9528	225.666	0.945913
GB30215	transcription factor kayak	F:sequence-specific DNA binding transcription factor activity; F:sequence-specific DNA binding; F:protein dimerization activity; C:nucleus; P:regulation of transcription, DNA-dependent	155.87	1035.08	-2.73132	879.205	0.927613
GB30508	hepatic leukemia factor	F:RNA polymerase II core promoter proximal region sequence-specific DNA binding transcription factor activity involved in positive regulation of transcription; P:regulation of transcription, DNA-dependent; P:growth; P:response to nutrient; P:circadian rhythm; F:sequence-specific DNA binding; P:mitosis; P:DNA endoreduplication; F:protein homodimerization activity; C:nucleus	58.9119	335.134	-2.50811	276.222	0.889589

## Sheet: St Dt For 3M TFs
	annotation	domains	Forager (RPKM)	Nurse (RPKM)	M (fold diff)	D (raw exp diff)	prob DE
GB10135	transcription initiation factor tfiid subunit 13	F:DNA binding; P:translational initiation; F:translation initiation factor activity; P:transcription from RNA polymerase II promoter; F:protein heterodimerization activity	19.3717	40.4978	-1.06389	21.126	0.804826
GB10285	kynurenine alpha-aminoadipate mitochondrial-like	F:pyridoxal phosphate binding; P:biosynthetic process; F:transaminase activity; F:transcription regulatory region sequence-specific DNA binding; F:sequence-specific DNA binding transcription factor activity; C:nucleus	4.01339	302.799	-6.2374	298.786	0.994928
GB10341	homeobox protein abdominal-b	F:sequence-specific DNA binding transcription factor activity; F:sequence-specific DNA binding; C:nucleus; P:regulation of transcription, DNA-dependent	0.929557	62.9045	-6.08048	61.9749	0.970638
GB10613	homeobox protein chox-	F:sequence-specific DNA binding transcription factor activity; F:transcription regulatory region sequence-specific DNA binding; C:nucleus; P:regulation of transcription, DNA-dependent	0.863596	139.437	-7.33504	138.573	0.986761
GB10633	longitudinals lacking	P:regulation of transcription from RNA polymerase II promoter; P:salivary gland morphogenesis; P:tracheal outgrowth, open tracheal system; P:chromatin silencing; F:sequence-specific DNA binding transcription factor activity; C:nucleus; F:protein binding	57.4739	148.763	-1.37204	91.2894	0.909567
GB10821	homeotic protein caudal	F:metal ion binding; P:regulation of transcription, DNA-dependent; F:hydrolase activity, acting on carbon-nitrogen (but not peptide) bonds, in cyclic amides; P:glutamine catabolic process; F:ATP binding; F:aspartate carbamoyltransferase activity; F:sequence-specific DNA binding transcription factor activity; P:'de novo' pyrimidine nucleobase biosynthetic process; F:amino acid binding; F:transcrip…	37.204	0.39937	6.54159	36.8046	0.949872
GB10884	zinc finger protein	F:nucleic acid binding; C:nucleus; F:zinc ion binding	27.7312	56.0199	-1.01443	28.2887	0.822977
GB11330	tumor protein p73-like	F:sequence-specific DNA binding transcription factor activity; F:transcription regulatory region DNA binding; C:nucleus; P:apoptotic process; P:regulation of transcription, DNA-dependent	8.81049	23.5071	-1.4158	14.6966	0.800182
GB11364	ecdysone-induced protein 75	P:steroid hormone mediated signaling pathway; F:zinc ion binding; P:regulation of transcription, DNA-dependent; F:thyroid hormone receptor activity; F:sequence-specific DNA binding; F:steroid hormone receptor activity; C:nucleus	61.9984	111.932	-0.852324	49.934	0.823938
GB11400	protein bric-a-brac 2	F:DNA binding; F:protein binding	17.2595	61.8995	-1.84254	44.64	0.922806
GB11938	zinc finger protein 836-like	F:zinc ion binding; F:nucleic acid binding; C:intracellular	2.05142	19.8808	-3.27668	17.8294	0.882127
GB12004	transcription factor ap-1-like	F:sequence-specific DNA binding transcription factor activity; F:sequence-specific DNA binding; F:protein dimerization activity; C:nucleus; P:regulation of transcription, DNA-dependent	23.2703	65.1882	-1.48612	41.9179	0.8959
GB12094	longitudinals lacking isoforms a b d l	F:DNA binding; F:protein binding; F:zinc ion binding	92.0132	163.226	-0.826961	71.2131	0.830344
GB12212	transcription factor kayak	F:sequence-specific DNA binding transcription factor activity; F:sequence-specific DNA binding; F:protein dimerization activity; C:nucleus; P:regulation of transcription, DNA-dependent	60.0635	358.64	-2.57798	298.576	0.979607
GB12313	PREDICTED: uncharacterized protein LOC100872255	F:zinc ion binding; F:nucleic acid binding; C:intracellular	46.7395	9.26009	2.33554	37.4794	0.931187
GB12518	protein odd-skipped-like	F:zinc ion binding; F:nucleic acid binding; C:intracellular	14.6897	0.392563	5.22574	14.2972	0.85773
GB12533	forkhead box protein n3	F:sequence-specific DNA binding transcription factor activity; F:sequence-specific DNA binding; C:nucleus; P:regulation of transcription, DNA-dependent	40.4983	72.602	-0.842146	32.1036	0.801676
GB12583	zinc finger protein 76-like	F:zinc ion binding; F:nucleic acid binding; C:intracellular	228.711	26.1976	3.12601	202.513	0.984252
GB12968	zinc finger protein	F:zinc ion binding; F:nucleic acid binding; C:intracellular	0.670508	13.1095	-4.28921	12.439	0.831892
GB13056	probable domain-containing histone demethylation protein 3b	P:methylation; C:nucleus; F:DNA binding; F:zinc ion binding; F:methyltransferase activity; F:protein binding	8.4058	25.8919	-1.62304	17.4861	0.834348
GB13400	heat shock factor	F:sequence-specific DNA binding transcription factor activity; F:sequence-specific DNA binding; P:response to stress; C:nucleus; P:regulation of transcription, DNA-dependent	67.0426	181.548	-1.4372	114.505	0.920831
GB13572	transcription factor sum-1	P:muscle organ development; F:DNA binding; C:nucleus; P:regulation of transcription, DNA-dependent; F:protein dimerization activity	3.68922	48.4622	-3.71547	44.7729	0.956919
GB13742	nuclear factor nf-kappa-b p110 subunit	F:sequence-specific DNA binding transcription factor activity; P:signal transduction; C:nucleus; P:regulation of transcription, DNA-dependent	37.7228	81.0218	-1.10287	43.299	0.857837
GB13762	protein bric-a-brac 1	F:DNA binding	12.8255	41.1295	-1.68117	28.3041	0.883248
GB13816	calmodulin-binding transcription activator 1	C:nucleus; F:DNA binding; F:protein binding	27.046	58.4229	-1.11112	31.3769	0.841394
GB13981	hepatic leukemia factor-like	F:sequence-specific DNA binding transcription factor activity; F:sequence-specific DNA binding; F:protein dimerization activity; P:regulation of transcription, DNA-dependent	21.9615	80.0127	-1.86525	58.0512	0.932575
GB14165	retinal homeobox protein rx2-like	F:sequence-specific DNA binding transcription factor activity; F:sequence-specific DNA binding; C:nucleus; P:regulation of transcription, DNA-dependent	0.790628	34.4626	-5.44589	33.6719	0.944106
GB14169	gata-binding factor a	F:sequence-specific DNA binding transcription factor activity; F:zinc ion binding; F:sequence-specific DNA binding	127.976	12.0396	3.41001	115.936	0.97966
GB14174	myocyte-specific enhancer factor 2	F:DNA binding; F:protein dimerization activity; C:nucleus; P:regulation of transcription, DNA-dependent	27.9637	70.8569	-1.34135	42.8932	0.885971
GB14319	protein bric-a-brac 2	F:nucleic acid binding; C:nucleus; F:zinc ion binding; F:protein binding	8.81614	34.3178	-1.96074	25.5016	0.892537
GB14332	transcription factor hes-4	F:DNA binding; C:nucleus; P:regulation of transcription, DNA-dependent; F:protein dimerization activity	3.34474	29.6694	-3.14901	26.3247	0.920937
GB14416	silk gland factor 1	F:sequence-specific DNA binding transcription factor activity; F:sequence-specific DNA binding; F:protein domain specific binding; F:transcription factor binding; C:nucleus; P:regulation of transcription, DNA-dependent	28.5457	1.75654	4.02246	26.7891	0.927931
GB14857	protein hairy-like	F:DNA binding; C:nucleus; P:regulation of transcription, DNA-dependent; F:protein dimerization activity	29.0924	73.7725	-1.34244	44.6801	0.887892
GB14867	kruppel-like protein 1	F:zinc ion binding; F:nucleic acid binding; C:intracellular	26.3121	94.8457	-1.84986	68.5336	0.936419
GB14998	ccaat enhancer-binding protein	F:sequence-specific DNA binding transcription factor activity; F:sequence-specific DNA binding; F:protein dimerization activity; P:regulation of transcription, DNA-dependent	34.8397	72.6476	-1.06018	37.8079	0.846786
GB15027	homeobox protein nkx-	F:sequence-specific DNA binding transcription factor activity; F:sequence-specific DNA binding; C:nucleus; P:regulation of transcription, DNA-dependent	75.8582	0.5	7.24523	75.3582	0.976297
GB15213	homeobox protein six1-like	F:sequence-specific DNA binding transcription factor activity; F:transcription regulatory region sequence-specific DNA binding; C:nucleus; P:regulation of transcription, DNA-dependent	0.733659	19.9582	-4.76573	19.2245	0.897288
GB15295	homeobox protein	F:sequence-specific DNA binding transcription factor activity; F:sequence-specific DNA binding	17.8032	0.770618	4.52998	17.0326	0.88202
GB15357	transcription factor hnf-4 homolog	P:steroid hormone mediated signaling pathway; F:zinc ion binding; P:regulation of transcription, DNA-dependent; F:sequence-specific DNA binding; F:sequence-specific DNA binding transcription factor activity; F:steroid hormone receptor activity; C:nucleus	29.1658	57.089	-0.968936	27.9232	0.816624
GB15421	zinc c2h2	P:epithelial cell migration, open tracheal system; P:germ-band shortening; P:central nervous system development; P:determination of muscle attachment site; P:oxidation-reduction process; F:zinc ion binding; F:nucleic acid binding; P:pigment metabolic process; P:somatic muscle development; F:sepiapterin reductase activity; P:regulation of transcription, DNA-dependent; P:tetrahydrobiopterin biosynt…	0.35719	11.2995	-4.98342	10.9423	0.808723
GB15446	zinc finger protein squeeze isoform 2	F:zinc ion binding; F:nucleic acid binding; C:intracellular	0.5	24.4596	-5.61233	23.9596	0.920083
GB15739	zinc finger protein 62 homolog	F:nucleic acid binding; C:nucleus; F:zinc ion binding	19.2105	48.893	-1.34773	29.6825	0.865898
GB15795	zinc finger protein 84	F:nucleic acid binding; C:nucleus; F:zinc ion binding	20.4176	47.7206	-1.2248	27.303	0.848495
GB15837	homeobox protein extradenticle-like	P:eye development; P:regulation of transcription from RNA polymerase II promoter; P:protein import into nucleus, translocation; C:transcription factor complex; F:sequence-specific DNA binding; P:peripheral nervous system development; F:sequence-specific DNA binding transcription factor activity	17.2935	42.1302	-1.28462	24.8366	0.844544
GB15857	zinc finger protein 426-like	F:zinc ion binding; F:nucleic acid binding; C:intracellular	24.807	6.18951	2.00285	18.6175	0.862321
GB15934	-like 1 homeobox protein	F:sequence-specific DNA binding transcription factor activity; F:sequence-specific DNA binding; C:integral to membrane; C:nucleus; P:regulation of transcription, DNA-dependent	64.4891	5.20972	3.62978	59.2794	0.966421
GB15945	protein embryonic gonad	P:steroid hormone mediated signaling pathway; F:zinc ion binding; P:regulation of transcription, DNA-dependent; F:sequence-specific DNA binding; F:sequence-specific DNA binding transcription factor activity; F:steroid hormone receptor activity; C:nucleus	5.77575	24.9195	-2.10919	19.1437	0.869902
GB16085	pou domain protein cf1a-like	F:sequence-specific DNA binding transcription factor activity; F:sequence-specific DNA binding; C:nucleus; P:regulation of transcription, DNA-dependent	3.52554	71.4069	-4.34015	67.8814	0.972187
GB16096	transcription factor -like	F:sequence-specific DNA binding transcription factor activity; F:sequence-specific DNA binding; C:nucleus; P:regulation of transcription, DNA-dependent	52.4445	103.538	-0.981305	51.094	0.849082
GB16151	paired mesoderm homeobox protein 2	F:sequence-specific DNA binding transcription factor activity; F:sequence-specific DNA binding; C:nucleus; P:regulation of transcription, DNA-dependent	0.5	16.7949	-5.06995	16.2949	0.876575
GB16262	pou class transcription factor 1	F:sequence-specific DNA binding transcription factor activity; F:sequence-specific DNA binding; C:nucleus; P:regulation of transcription, DNA-dependent	18.8581	0.208779	6.49707	18.6493	0.893177
GB16648	ultraspiracle protein	P:steroid hormone mediated signaling pathway; F:zinc ion binding; P:regulation of transcription, DNA-dependent; F:sequence-specific DNA binding; F:sequence-specific DNA binding transcription factor activity; F:steroid hormone receptor activity; C:nucleus	20.5897	84.1013	-2.03021	63.5116	0.94085
GB17030	transcription factor gata-4	F:sequence-specific DNA binding transcription factor activity; F:sequence-specific DNA binding; F:zinc ion binding; P:regulation of transcription, DNA-dependent	9.27567	33.0493	-1.8331	23.7737	0.882874
GB17100	steroid receptor seven- isoforms b c-like	P:neuron-neuron synaptic transmission; F:zinc ion binding; F:steroid hormone receptor activity; P:regulation of transcription, DNA-dependent; F:ligand-activated sequence-specific DNA binding RNA polymerase II transcription factor activity; P:R3/R4 cell fate commitment; C:cytoplasm; P:epithelial cell proliferation involved in Malpighian tubule morphogenesis; F:protein heterodimerization activity; …	1.4281	21.8922	-3.93824	20.4641	0.902199
GB17118	camp-responsive element-binding 2-like	F:sequence-specific DNA binding transcription factor activity; F:sequence-specific DNA binding; F:protein dimerization activity; P:regulation of transcription, DNA-dependent	231.134	548.572	-1.24695	317.438	0.91293
GB17391	krueppel-like factor 15	F:zinc ion binding; F:nucleic acid binding; C:intracellular	58.9269	23.4322	1.33043	35.4946	0.876201
GB17511	x-box-binding protein 1	F:sequence-specific DNA binding transcription factor activity; F:sequence-specific DNA binding	190.574	623.722	-1.71055	433.148	0.952061
GB17527	zinc finger protein 91-like	F:nucleic acid binding; C:nucleus; F:zinc ion binding	24.4335	5.84868	2.06268	18.5848	0.864029
GB17555	isoform d	F:sequence-specific DNA binding transcription factor activity; C:nucleus; F:zinc ion binding	146.827	676.161	-2.20325	529.333	0.972774
GB17617	fruitless isoform b	F:nucleic acid binding; C:nucleus; F:zinc ion binding; F:protein binding	22.8159	48.5557	-1.0896	25.7398	0.825806
GB17760	nuclear factor 1 x-type-like isoform 1	P:DNA replication; F:sequence-specific DNA binding transcription factor activity; C:nucleus; P:regulation of transcription, DNA-dependent	1.97231	64.4261	-5.02969	62.4538	0.970692
GB18032	embryonic polarity protein dorsal	F:sequence-specific DNA binding transcription factor activity; P:Notch signaling pathway; P:multicellular organismal development; F:calcium ion binding; C:integral to membrane; C:nucleus; P:regulation of transcription, DNA-dependent; F:protein binding	0.979463	19.3799	-4.30642	18.4004	0.890508
GB18215	protein embryonic gonad	P:steroid hormone mediated signaling pathway; F:zinc ion binding; P:regulation of transcription, DNA-dependent; F:sequence-specific DNA binding; F:sequence-specific DNA binding transcription factor activity; F:steroid hormone receptor activity; C:nucleus	6.33086	37.9967	-2.5854	31.6659	0.925635
GB18358	nuclear receptor subfamily 2 group c member 2	P:protein phosphorylation; P:steroid hormone mediated signaling pathway; F:zinc ion binding; F:protein serine/threonine kinase activity; P:regulation of transcription, DNA-dependent; F:sequence-specific DNA binding; F:ATP binding; F:sequence-specific DNA binding transcription factor activity; F:steroid hormone receptor activity; C:nucleus	41.6783	91.0108	-1.12674	49.3325	0.867873
GB18541	protein dead ringer-like	F:DNA binding; C:intracellular	1.02811	25.0023	-4.60399	23.9741	0.919656
GB18560	transcription factor ken 1-like	F:nucleic acid binding; C:nucleus; F:zinc ion binding; F:protein binding	17.0158	38.6738	-1.18448	21.658	0.820735
GB18576	transcription initiation factor tfiid subunit 12	P:translational initiation; F:DNA binding; P:DNA-dependent transcription, initiation; C:transcription factor TFIID complex; F:translation initiation factor activity; F:protein heterodimerization activity	91.9977	180.293	-0.970675	88.2955	0.860933
GB18875	forkhead box protein d3-b-like	F:sequence-specific DNA binding transcription factor activity; F:sequence-specific DNA binding; C:nucleus; P:regulation of transcription, DNA-dependent	23.3948	0.466187	5.64913	22.9286	0.915652
GB18918	zinc finger	F:sequence-specific DNA binding transcription factor activity; F:sequence-specific DNA binding; C:nucleus; F:zinc ion binding; P:regulation of transcription, DNA-dependent	1.55084	21.2336	-3.77522	19.6827	0.898035
GB18923	signal transducer and activator of transcription 5b-like	F:sequence-specific DNA binding transcription factor activity; F:signal transducer activity; F:calcium ion binding; P:signal transduction; C:nucleus; P:regulation of transcription, DNA-dependent; F:protein binding	53.2298	105.759	-0.990472	52.529	0.851004
GB19537	embryonic polarity	F:sequence-specific DNA binding transcription factor activity; P:Notch signaling pathway; P:multicellular organismal development; F:calcium ion binding; C:integral to membrane; C:nucleus; P:regulation of transcription, DNA-dependent; F:protein binding	26.3051	70.5034	-1.42235	44.1984	0.894299
GB19877	lim homeobox transcription factor 1-beta-like	F:sequence-specific DNA binding transcription factor activity; F:sequence-specific DNA binding; C:nucleus; F:zinc ion binding; P:regulation of transcription, DNA-dependent	2.60996	40.6556	-3.96135	38.0457	0.950246
GB19895	gata-binding factor a	P:steroid hormone mediated signaling pathway; F:zinc ion binding; P:regulation of transcription, DNA-dependent; F:sequence-specific DNA binding; F:sequence-specific DNA binding transcription factor activity; F:steroid hormone receptor activity; C:nucleus	1.65885	16.7114	-3.33258	15.0526	0.860293
GB19937	transcription factor sox-2-like	F:protein binding	70.4145	0.938127	6.22995	69.4764	0.973575
GB19998	dna-binding protein satb1	F:sequence-specific DNA binding transcription factor activity; F:sequence-specific DNA binding; C:nucleus; P:regulation of transcription, DNA-dependent	30.3591	4.93949	2.61969	25.4196	0.910581
GB30126	nuclear factor 1 x-type-like isoform 1	P:DNA replication; F:sequence-specific DNA binding transcription factor activity; C:nucleus; P:regulation of transcription, DNA-dependent	6.55012	198.105	-4.9186	191.555	0.95122
GB30139	protein trachealess-like isoform 1	F:signal transducer activity; F:DNA binding; P:signal transduction; C:nucleus; P:regulation of transcription, DNA-dependent; F:protein dimerization activity	5.66855	48.8452	-3.10717	43.1767	0.843206
GB30211	embryonic polarity protein dorsal	F:sequence-specific DNA binding transcription factor activity; P:Notch signaling pathway; P:multicellular organismal development; F:calcium ion binding; C:integral to membrane; C:nucleus; P:regulation of transcription, DNA-dependent; F:protein binding	95.1063	247.646	-1.38067	152.54	0.855594
GB30215	transcription factor kayak	F:sequence-specific DNA binding transcription factor activity; F:sequence-specific DNA binding; F:protein dimerization activity; C:nucleus; P:regulation of transcription, DNA-dependent	155.431	993.241	-2.67587	837.81	0.969415
GB30359	nuclear factor nf-kappa-b p105 subunit	F:sequence-specific DNA binding transcription factor activity; C:nucleus; P:regulation of transcription, DNA-dependent; F:protein binding	211.737	429.822	-1.02147	218.085	0.825397
GB30508	hepatic leukemia factor	F:RNA polymerase II core promoter proximal region sequence-specific DNA binding transcription factor activity involved in positive regulation of transcription; P:regulation of transcription, DNA-dependent; P:growth; P:response to nutrient; P:circadian rhythm; F:sequence-specific DNA binding; P:mitosis; P:DNA endoreduplication; F:protein homodimerization activity; C:nucleus	69.3361	261.629	-1.91584	192.293	0.904762

[truncated: 6 more sheets: St Dt For 6m TFs, St Dt For 12M TFs, St Dt Nur 1M TFs, St Dt Nur 3M TFs, St Dt Nur 6M TFs, St Dt Nur 12M TFs]
